# Supplementary material for: Detection of specific IgE against linear epitopes from Gal d 1 has additional value in diagnosing hen’s egg allergy in adults
Source: Clin Exp Allergy. 2020 Sep 24;50(12):1415–23. doi: 10.1111/cea.13730 (PMC7756380; doi:10.1111/cea.13730)
Supplement: Supplementary file 1 — Supplementary Material [file CEA-50-1415-s001.xlsx]

## Sheet: Sheet1
	Patient	Age	Sex	Provocation	Symptoms	Objective	WB	EL	PC	CAP egg white [kU/l]	CAP egg yolk [kU/l]	WB Gal d 1	WB Gal d 3	EL Gal d 1_E	EL Gal d 2_E	EL Gal d3_E	EL Gal d 4_E	EL Gal d 1_G4	EL Gal d 2_G4	EL Gal d3_G4	EL Gal d 4_G4	Gal d 1_E/G4 ratio	Gal d 2_E/G4 ratio	Gal d 3_E/G4 ratio	Gal d 4 E/G4 ratio	Note
allergic	A1	30	f	1	urticaria, rhinoconjunctivitis, dyspnoea	1	x	x	x	4.5	0.7	+++	-	65	70	24	0	80	97	70	6	-0.207639	-0.326216	-1.07044	0
	A2	23	f		OAS, itching eyes, swelling lips, dyspnoea	1	x	x	x	38.3		+++	-	69	92	48	0	40	103	67	5	0.545227	-0.11294	-0.333492	0	not sufficient sera for completing ImmunoCAP data (egg yolk)
	A3	65	f	1	irritation mouth, feeling of swelling throat, sored throat (10g)	0	x	x	x	1.9	0.4	++	-	40	57	13	0	89	92	32	2	-0.799757	-0.478737	-0.900787	0
	A4	25	f		OAS, swelling lips and tongue	0	x	x	x	2	0.3	++	-	52	54	15	0	31	99	72	6	0.517257	-0.606136	-1.56862	0
	A5	25	m		itching and swelling throat, dyspnoea	1	x	x	x	20.2	9.4	+++	+	106	110	58	0	20	25	12	2	1.66771	1.4816	1.57554	0
	A6	26	f		strong OAS, swelling throat	0	x	x	x	12.1	2.8	+++	+	92	97	40	1	77	86	27	1	0.177983	0.120364	0.393043	0
	A7	20	f	1	nausea and vomitting	1	x	x	x	36.3	8.5	+++	+	110	104	61	5	53	93	57	5	0.730188	0.111791	0.0678226	0
	A8	19	m	1	OAS (30 mg) and apdominal pain (100 mg)	0	x	x	x	0.8	0	+	-	20	28	7	0	52	56	17	2	-0.955511	-0.693147	-0.887303	0
	A9	23	m	1	mild OAS	0	x		x	0.6	0.2	+	-													not sufficient sera for EL incubation
	A10	43	f		OAS, itching ears, hives in the face, dyspnoea, contacturticaria	1	x	x	x	1.1	0.9	+	-	24	43	10	1	5	11	1	1	1.56862	1.3633	2.30259	0	persistent allergy from childhood
	A11	37	f		itching, diarrhea, vomitting, dyspnoea	1	x	x	x	36	11.8	+++	+	93	100	55	0	30	60	42	4	1.1314	0.510826	0.269664	0	multiple hospitalisation
	A12	24	f	1	mild OAS	0	x		x	7	0.9	+	-													not sufficient sera for EL incubation
	A13	47	f	1	OAS, urticaria, nausea	1	x	x	x	77	36	+++	+	100	113	70	30	96	102	73	6	0.040822	0.102415	-0.0419642	1.60944
	A14	42	f		anaphylaxis	1	x	x		0.6	0	+	-	20	39	9	0	23	88	50	3	-0.139762	-0.813775	-1.7148	0	excluded from PC due to insufficient signal-to-noise ratio
	A15	19	m		OAS	0	x	x		17.6	8.3	+++	+	33	46	52	0	84	90	63	7	-0.934309	-0.671168	-0.191891	0	excluded from PC due to insufficient signal-to-noise ratio
	A16	19	f		swelling lips already blowing out eggs	1	x	x				+++	++	96	97	85	14	29	70	19	2	1.19705	0.326216	1.49821	1.94591	excluded from PC due to insufficient signal-to-noise ratio not sufficient sera for completing ImmunoCAP data (egg white and yolk)
tolerant	T1	19	m	1	N/A	N/A	x		x	55	19.2	++	-													not sufficient sera for EL incubation
	T2	20	f		N/A	N/A	x	x	x	0.45	0.48	+++	-	33	60	4	0	81	97	57	6	-0.897942	-0.480366	-2.65676	0
	T3	43	f	1	N/A	N/A	x	x	x	0.9	0	+	-	20	26	5	1	53	75	39	2	-0.97456	-1.05939	-2.05412	-0.693147
	T4	46	f	1	N/A	N/A	x	x	x	46	7	+++	+	76	89	44	5	71	87	58	6	0.0680535	0.0227283	-0.276253	-0.182322
	T5	70	m	1	N/A	N/A	x	x	x	0.5	0.2	+	-	9	13	0	0	62	84	44	5	-1.92991	-1.86587	0	0
	T6	38	f		N/A	N/A	x		x	2.4		++	-													not sufficient sera for EL incubation not sufficient sera for completing ImmunoCAP data (egg yolk)
	T7	27	m		N/A	N/A	x	x	x	10.7	4.5	+++	-	89	107	71	6	48	71	40	6	0.617435	0.410149	0.5738	0
	T8	39	m		N/A	N/A	x	x	x	14.3	3.8	+++	+	102	103	43	0	83	83	10	2	0.206132	0.215888	1.45862	0
	T9	31	f		N/A	N/A	x	x	x	2.2	19.4	++	-	28	33	20	5	84	92	63	8	-1.09861	-1.02528	-1.1474	-0.470004
	T10	41	f		N/A	N/A	x	x	x	5.2	1.4	++	-	89	91	24	1	23	23	4	1	1.35314	1.37537	1.79176	0
	T11	24	m		N/A	N/A	x	x	x	3.8	2.3	-	+++	0	27	54	0	64	79	64	0		-1.07361	-0.169899	0
	T12	19	m		N/A	N/A	x	x	x	34.1	9.2	++	+	58	111	117	20	15	52	24	3	1.35239	0.758286	1.58412	1.89712
	T13	39	f		N/A	N/A	x	x	x	1.18	0.4	++	-	30	37	4	5	83	82	27	2	-1.01764	-0.795801	-1.90954	0.916291
	T14	47	m		N/A	N/A	x	x	x	9.8	3.3	+++	-	14	43	69	3	85	99	83	19	-1.80359	-0.83392	-0.184734	-1.84583
	T15	29	f		N/A	N/A	x	x	x			+	-	21	27	3	1	11	11	5	1	0.646627	0.897942	-0.510826	0	not sufficient sera for completing ImmunoCAP data (egg white and yolk)
	T16	25	f		N/A	N/A	x	x		3.9	1	++	+	56	55	52	16	92	97	60	8	-0.496437	-0.567378	-0.143101	0.693147	excluded from PC due to insufficient signal-to-noise ratio
	T17	20	f	1	N/A	N/A	x	x		22.2	8.7	+	+	13	94	54	28	55	98	64	5	-1.44238	-0.0416727	-0.169899	1.72277	excluded from PC due to insufficient signal-to-noise ratio
	T18	22	f		N/A	N/A	x	x		2.2	0.5	+++	-	49	54	12	1	80	92	44	2	-0.490206	-0.532805	-1.29928	-0.693147	excluded from PC due to insufficient signal-to-noise ratio
	T19	19	m		N/A	N/A	x	x		15.7	8.9	+++	+	105	115	55	0	19	71	28	2	1.70952	0.482252	0.675129	0	excluded from PC due to insufficient signal-to-noise ratio
	WB	Western blot analysis
	EL	Euroline
	PC	peptide chip
