# Supplementary material for: Detection of specific IgE against linear epitopes from Gal d 1 has additional value in diagnosing hen’s egg allergy in adults
Source: Clin Exp Allergy. 2020 Sep 24;50(12):1415–23. doi: 10.1111/cea.13730 (PMC7756380; doi:10.1111/cea.13730)
Supplement: Supplementary file 2 — Supplementary Material [file CEA-50-1415-s002.xlsx]

## Sheet: z-score_ind peptides_IgE
			tolerant group															allergic group
			T1	T2	T3	T4	T5	T6	T7	T8	T9	T10	T11	T12	T13	T14	T15	A1	A2	A3	A4	A5	A6	A7	A8	A9	A10	A11	A12	A13	blank
		KEVPALTAVETGAT	15.8776	2.6801	1.42776	14.8592	0.266667	10.5759	0.845921	2.29352	5.79736	0	0.788732	0.397869	-0.687117	8.62357	5.41333	5.75635	0.271845	1.1413	-0.867606	6.15082	-1.54696	1.96629	-0.17284	3.56688	0.122807	1.01942	38.9841	0.510638	-0.407273
		APPEYMEAIYPVRSN	43.3506	27.9295	30.4589	22.1372	38.2667	47.9381	30.8761	31.8225	36.8811	20.3578	25.1737	13.7762	18.7239	30.6084	38.7333	35.9594	28.6117	30.587	20.9014	53.8885	12.1694	34.764	25.7531	18.6369	11.7895	25.1456	29.7778	28.2553	31.5636
		G	0	0	0	-0.168472	0	-0.0866873	-0.169184	-0.286689	0	-0.0642202	-0.131455	-0.348135	-0.343558	-0.212928	0	-0.35533	-0.475728	-0.076087	0	0	-0.825046	0	0	0	-0.859649	0	0	0	0
Pep1	aa 1-8	GSGSGSGAEVDCSRF	-1.05412	0	-0.555241	0.876053	2.53333	0.173375	-1.01511	1.33788	-0.493392	-0.12844	1.57746	0.298401	2.23313	0.851711	0.373333	-0.852792	0.271845	-0.913043	0.709859	1.46885	1.186	-0.550562	1.61317	-0.980892	0.736842	0.271845	-1.77778	1.2766	-0.407273	-0.407273
Pep2	aa 1-11	SGSGAEVDCSRFPNA	-1.31765	0.846348	0.713881	2.76294	3.33333	-0.693498	0.676737	0.191126	0.246696	1.15596	0.262911	-0.397869	0	4.25856	0.186667	-0.568528	0.951456	0	0.0788732	-0.55082	2.42357	0.550562	0.576132	-0.089172	1.35088	1.90291	-1.65079	4	0.407273	0.407273
Pep3	aa 1-14	GAEVDCSRFPNATDK	-1.71294	-2.25693	1.82436	3.23466	3.06667	-0.866873	0.845921	-0.191126	-0.493392	-0.513761	0.657277	-0.397869	0	2.98099	0.746667	-1.56345	-1.63107	0.913043	-0.23662	-1.28525	-0.257827	0.550562	-2.1893	-0.267516	-0.736842	-0.271845	-3.1746	2.12766	-0.610909	-0.610909
Pep4	aa 3-17	VDCSRFPNATDKEGK	-1.97647	7.0529	-0.555241	-0.202166	-0.666667	-0.173375	0	-1.52901	-0.740088	-0.256881	-0.657277	-0.69627	0.515337	-0.745247	-0.186667	-1.84772	-0.679612	-0.152174	-0.394366	-1.65246	-1.70166	-1.33708	-2.65021	-1.87261	-0.859649	-1.35922	-2.79365	-1.44681	0.610909	0.610909
Pep5	aa 6-20	SRFPNATDKEGKDVL	-1.18588	6.20655	-1.03116	-0.741276	-1.86667	-0.173375	-1.18429	1.72014	-2.09692	-1.41284	-0.394366	-1.59147	-0.171779	0.745247	-0.56	-1.84772	-1.35922	0	-0.867606	-1.46885	-1.54696	-1.65169	-2.65021	-1.33758	-1.84211	4.07767	-2.92063	-1.2766	0.203636	0.203636
Pep6	aa 9-23	PNATDKEGKDVLVCN	-2.50353	-0.141058	0.0793201	-0.808664	4.53333	2.60062	-0.507553	4.20478	-1.35683	-1.02752	-0.262911	0.497336	-0.171779	1.38403	-0.56	-1.70558	0.951456	0.304348	-0.709859	-0.367213	-0.206262	0.393258	-2.65021	-1.51592	-0.245614	0.543689	-2.03175	-0.0851064	-0.407273	-0.407273
Pep7	aa 12-26	TDKEGKDVLVCNKDL	-1.31765	-2.25693	-0.396601	-0.876053	0.133333	1.387	0	-0.573379	-0.493392	-1.54128	0.262911	-0.596803	-1.37423	-1.38403	0.373333	-2.13198	0.543689	0	-1.34085	-2.38689	-1.70166	0.393258	-1.61317	-1.51592	-1.96491	-1.2233	-1.90476	-0.255319	0	0
Pep8	aa 15-29	EGKDVLVCNKDLRPI	-1.44941	0.282116	-0.23796	-0.471721	-1.33333	-1.21362	-1.18429	1.33788	-0.740088	-1.54128	-1.84038	-0.298401	0.515337	0	2.42667	-2.84264	-2.17476	-1.82609	-0.394366	-1.46885	-1.28913	-0.550562	-1.49794	-1.33758	0.859649	-0.951456	-2.15873	-1.61702	-1.22182	-1.22182
Pep9	aa 18-32	DVLVCNKDLRPICGT	-1.31765	4.23174	-0.872521	-0.202166	-0.933333	1.56037	0.338369	0.382253	-0.740088	-0.385321	0	-1.19361	0	0	-0.373333	-0.852792	1.2233	-0.76087	7.49296	-1.46885	3.40331	-0.550562	-0.691358	-0.267516	4.78947	0.271845	-2.28571	2.12766	0.203636	0.203636
Pep10	aa 21-35	VCNKDLRPICGTDGV	-1.18588	0.141058	-0.872521	-0.673887	-0.8	0.866873	0.338369	0.382253	-0.740088	-0.770642	-1.05164	-1.09414	-0.343558	-0.638783	-0.933333	-0.994924	1.08738	0.304348	0.552113	-0.183607	1.65009	-0.550562	-1.26749	-0.267516	1.84211	2.03883	-1.65079	2.12766	-0.814545	-0.814545
Pep11	aa 24-38	KDLRPICGTDGVTYT	-1.05412	2.11587	-1.03116	1.54994	-0.8	0.346749	0.507553	-0.191126	-0.246696	0	-0.262911	-0.397869	-0.343558	-0.425856	-0.373333	0.568528	0.543689	0.76087	-0.552113	-1.28525	1.59853	-1.02247	0.460905	-0.44586	0.736842	2.03883	-2.03175	1.10638	-1.42545	-1.42545
Pep12	aa 27-41	RPICGTDGVTYTNDC	-0.658824	11.9899	1.03116	1.01083	0	2.77399	0.338369	1.91126	-0.123348	0.256881	0.657277	0.397869	-0.687117	1.80989	-0.373333	6.82234	6.93204	-0.304348	8.91268	0.367213	19.3886	-1.02247	-0.345679	-1.33758	5.89474	-0.407767	-1.01587	2.97872	-1.01818	-1.01818
Pep13	aa 30-44	CGTDGVTYTNDCLLC	-0.922353	7.47607	-0.396601	-0.404332	0.533333	-0.520124	-0.169184	0.955631	-0.61674	-0.513761	0.394366	0.0994671	0	0.319392	-0.933333	4.69036	3.94175	-0.456522	2.28732	-1.83607	17.3775	2.4382	0.345679	-0.802548	3.07018	-0.135922	-1.26984	0.93617	-1.42545	-1.42545
Pep14	aa 33-47	DGVTYTNDCLLCAYS	-0.527059	1.12846	0.396601	-0.606498	-0.666667	-1.56037	-0.338369	0.191126	-0.61674	-0.12844	-0.262911	0.298401	1.03067	-0.958175	-0.56	0	-0.543689	-0.608696	-0.709859	-1.46885	4.58932	-0.865169	1.26749	-1.51592	-0.491228	-0.407767	-2.66667	0.765957	-0.610909	-0.610909
Pep15	aa 36-50	TYTNDCLLCAYSIEF	-1.18588	6.91184	-0.555241	-0.741276	-1.73333	-0.520124	-0.338369	-3.05802	-0.740088	-1.41284	-1.05164	-0.994671	-2.74847	-0.319392	0	-1.13706	-0.543689	-0.304348	-0.709859	-1.10164	1.08287	1.17978	-1.15226	-2.05096	-2.94737	-0.135922	-1.52381	9.61702	-0.407273	-0.407273
Pep16	aa 39-53	NDCLLCAYSIEFGTN	0.527059	9.733	-0.396601	-0.336943	-1.2	-2.0805	0.338369	0	-0.370044	-0.642202	-0.394366	0	-1.88957	-0.106464	0	0.142132	-0.815534	0.913043	-2.12958	-2.20328	-1.39227	0.550562	1.95885	-0.802548	-1.35088	1.76699	-1.77778	4.68085	-0.610909	-0.610909
Pep17	aa 42-56	LLCAYSIEFGTNISK	-1.71294	56.7053	6.42493	15.9711	-1.33333	-0.866873	29.2689	-2.86689	16.7753	-0.642202	-1.31455	-0.596803	0	2.02281	-1.49333	29.1371	-1.2233	8.97826	-1.34085	24.7869	0.67035	18.7978	-2.07407	-2.58599	-0.736842	53.1456	6.98413	9.10638	-0.610909	-0.610909
Pep18	aa 45-59	AYSIEFGTNISKEHD	-1.31765	60.0907	2.7762	11.1865	-2	-0.346749	15.565	-1.14676	17.5154	-2.44037	-1.1831	-0.497336	0.171779	1.27757	-1.12	23.0254	-1.2233	2.13043	-1.65634	24.7869	2.47514	13.9213	-1.61317	-0.980892	-1.47368	33.4369	3.1746	-0.0851064	0.407273	0.407273
Pep19	aa 48-62	IEFGTNISKEHDGEC	-1.44941	29.0579	-0.872521	3.5716	-0.933333	1.04025	1.01511	-0.764505	0.370044	-1.2844	-0.788732	-0.397869	0.171779	0.532319	0.56	0.71066	1.08738	-0.913043	2.28732	6.05902	14.3352	1.49438	-1.61317	-0.267516	0.245614	9.78641	-2.15873	-0.0851064	-2.24	-2.24
Pep20	aa 51-65	GTNISKEHDGECKET	-0.658824	-0.70529	-0.872521	-0.943442	-1.33333	-0.520124	-0.507553	-1.14676	0	-0.770642	-0.131455	0	-1.20245	0.212928	-1.49333	-1.13706	-0.951456	0.304348	-2.76056	0.367213	-0.206262	-0.0786517	-1.38272	-0.802548	-1.35088	0	-2.15873	0.0851064	-1.42545	-1.42545
Pep21	aa 54-68	ISKEHDGECKETVPM	-1.18588	0.141058	-0.0793201	-1.213	-1.06667	3.12074	-0.338369	0.955631	0	-1.79817	0.262911	-0.198934	0.343558	-0.532319	0.933333	5.11675	-0.951456	-0.76087	-1.49859	1.28525	5.10497	1.02247	-0.230453	-0.980892	-1.10526	-0.135922	-2.03175	-0.255319	-0.203636	-0.203636
Pep22	aa 57-71	EHDGECKETVPMNCS	-1.58118	2.25693	-0.0793201	-1.14561	-0.266667	3.29412	-0.338369	0.764505	-0.61674	-0.770642	-0.788732	0.0994671	1.03067	0.745247	0.56	-0.284264	1.76699	0.152174	-1.34085	-1.46885	5.10497	-0.707865	0.230453	-0.980892	0	-0.815534	-1.52381	-0.0851064	-2.24	-2.24
Pep23	aa 60-74	GECKETVPMNCSSYA	-1.44941	1.83375	0.0793201	-0.336943	-1.46667	1.21362	0.845921	1.72014	-0.246696	0.770642	0.262911	1.09414	-0.171779	0.745247	-2.24	-0.142132	0.135922	0.152174	0.552113	-0.367213	4.22836	0.707865	0.806584	0.624204	0.982456	1.2233	-1.26984	0.0851064	0.203636	0.203636
Pep24	aa 63-77	KETVPMNCSSYANTT	-1.71294	-0.423174	0.713881	-0.808664	-2.66667	0.866873	-0.507553	-1.52901	-0.370044	0.642202	-1.05164	1.59147	0.515337	-0.638783	-0.56	-0.568528	1.08738	0.608696	-0.709859	-2.01967	-0.154696	-0.393258	1.15226	0.267516	1.96491	-0.679612	-2.53968	-0.765957	-0.407273	-0.407273
Pep25	aa 66-80	VPMNCSSYANTTSED	-0.658824	-1.97481	-1.03116	-1.28039	-2.26667	1.04025	0.169184	-0.955631	-0.61674	-1.54128	-1.1831	-0.895204	-0.171779	-0.212928	-0.186667	-1.70558	-1.49515	-0.76087	-1.81408	-1.46885	1.3407	0.865169	-1.95885	-0.980892	-1.7193	-0.679612	-2.66667	-0.425532	-2.85091	-2.85091
Pep26	aa 69-83	NCSSYANTTSEDGKV	-0.527059	-2.25693	0.23796	-1.01083	-2.26667	-1.56037	0.507553	0.382253	-0.740088	-1.66972	0	-0.994671	-0.343558	-0.638783	-0.746667	-1.13706	-1.08738	-0.608696	-0.867606	-1.28525	-1.186	-1.17978	-2.07407	-0.624204	-1.59649	-1.35922	-3.04762	-1.95745	-2.03636	-2.03636
Pep27	aa 72-86	SYANTTSEDGKVMVL	-1.44941	-1.97481	-0.713881	-1.54994	-2.53333	-1.56037	0.507553	-1.52901	-0.863436	0.12844	-0.920188	-0.397869	-1.03067	-0.745247	-0.746667	-0.852792	-0.815534	0.456522	-0.394366	-2.57049	-0.154696	-2.4382	-2.07407	-0.44586	-0.982456	-1.49515	-2.66667	-0.93617	-1.62909	-1.62909
Pep28	aa 75-89	NTTSEDGKVMVLCNR	-1.71294	-2.82116	-0.23796	-1.41516	-1.33333	-1.04025	0.676737	0.382253	-0.740088	0.642202	0.525822	-0.0994671	-0.858896	0	-0.373333	-0.284264	-0.679612	0.304348	-1.81408	-0.734426	0.154696	0.550562	-0.921811	-0.089172	0.491228	-1.35922	-1.52381	-0.255319	0	0
Pep29	aa 78-92	SEDGKVMVLCNRAFN	-1.18588	0.141058	-0.713881	-0.673887	-1.46667	-1.387	0.169184	1.14676	-0.493392	0.899083	-0.657277	0.397869	0.858896	-0.106464	-0.186667	0.426396	0.407767	-1.36957	-0.552113	-1.46885	0.825046	-1.33708	2.07407	-0.624204	1.35088	-1.2233	-2.53968	0.255319	-0.814545	-0.814545
Pep30	aa 81-95	GKVMVLCNRAFNPVC	-0.395294	6.77078	-0.713881	-0.269555	-0.8	2.0805	1.01511	1.72014	0.370044	-0.12844	1.57746	1.29307	-1.20245	0.319392	-0.373333	3.1269	6.1165	0.304348	12.0676	-1.10164	12.4273	-0.235955	0.806584	0.267516	4.54386	-0.271845	-1.14286	2.29787	-0.407273	-0.407273
Pep31	aa 84-98	MVLCNRAFNPVCGTD	-0.527059	2.6801	-0.396601	-0.943442	1.73333	6.76161	1.52266	2.86689	-0.370044	-0.256881	-0.525822	1.19361	0.171779	0.106464	-0.186667	0.426396	5.02913	0	11.2789	-0.55082	12.4273	0.393258	-0.345679	-0.802548	12.7719	1.2233	-1.90476	3.31915	-0.407273	-0.407273
Pep32	aa 87-101	CNRAFNPVCGTDGVT	-1.18588	0.423174	-1.1898	-0.943442	4.13333	1.387	-0.338369	0.382253	0.370044	0.256881	0	0.397869	-0.687117	-0.532319	-0.933333	-1.42132	0	0	0.23662	-0.55082	4.43462	-0.0786517	1.7284	0.089172	1.84211	0.407767	-2.4127	0.765957	-0.407273	-0.407273
Pep33	aa 90-104	AFNPVCGTDGVTYDN	-0.131765	-1.55164	-0.872521	0.741276	-1.2	1.04025	0.676737	0.955631	-0.246696	0.385321	0	1.09414	1.20245	-0.106464	-0.186667	-0.852792	-0.271845	0.304348	0.0788732	-0.918033	0.206262	-0.865169	1.15226	-0.267516	0.982456	0.271845	-1.65079	0.0851064	0	0
Pep34	aa 93-107	PVCGTDGVTYDNECL	-0.395294	-1.26952	-0.872521	-0.134777	-0.666667	1.04025	0.845921	-0.191126	0.740088	-1.79817	0.788732	0.198934	0.687117	-0.958175	1.30667	-0.71066	-0.135922	-0.608696	-0.709859	-2.38689	0.618785	0.865169	-0.921811	0.980892	-0.982456	-1.35922	-2.15873	0.0851064	-0.610909	-0.610909
Pep35	aa 96-110	GTDGVTYDNECLLCA	-1.05412	1.26952	-0.0793201	-0.404332	-1.46667	1.21362	0.507553	-0.573379	-0.370044	-0.770642	0	0.298401	0.515337	-1.1711	-1.68	-0.71066	0.815534	-0.913043	-1.02535	-2.01967	3.76427	1.33708	0.576132	0.089172	-0.614035	-0.543689	-1.77778	-0.765957	-1.42545	-1.42545
Pep36	aa 99-113	GVTYDNECLLCAHKV	-1.18588	12.272	0.713881	-0.741276	-1.73333	-1.21362	-0.507553	1.91126	-1.11013	-0.513761	0.788732	0.497336	0.515337	-0.212928	-1.68	-1.13706	-0.271845	-0.456522	-0.552113	-1.65246	-0.876611	0.707865	-0.576132	-0.267516	-0.122807	-0.815534	-2.4127	-0.425532	-0.610909	-0.610909
Pep37	aa 102-116	YDNECLLCAHKVEQG	-2.37176	9.02771	1.50708	-0.269555	-0.933333	-0.520124	0.676737	0.764505	-0.61674	-1.54128	-0.657277	0.397869	-0.171779	-0.958175	-0.56	-2.41624	-1.90291	-0.152174	-0.552113	-1.10164	-1.3407	0.0786517	0.460905	-0.802548	-0.122807	-0.407767	-2.4127	-0.93617	-0.610909	-0.610909
Pep38	aa 105-119	ECLLCAHKVEQGASV	-0.395294	11.8489	1.66572	-0.336943	-2.13333	-0.520124	-0.338369	0.955631	-0.123348	-0.513761	0.131455	-0.198934	0.343558	-0.425856	0.186667	-1.70558	-0.815534	-0.152174	0.0788732	-0.734426	-1.4954	-0.550562	-1.03704	-1.51592	0.245614	0	-1.90476	-0.765957	0.203636	0.203636
Pep39	aa 108-122	LCAHKVEQGASVDKR	-0.658824	2.82116	6.10765	0	1.33333	-0.866873	-0.676737	-0.955631	-0.740088	0.642202	-1.05164	-0.0994671	1.03067	1.91635	0.746667	-1.84772	-0.679612	-0.152174	-1.34085	-0.734426	1.85635	-0.0786517	-1.7284	-0.089172	1.22807	5.30097	-2.4127	1.61702	-1.42545	-1.42545
Pep40	aa 111-125	HKVEQGASVDKRHDG	-0.263529	-0.70529	1.983	-0.269555	-1.2	-0.520124	0.338369	-0.191126	-0.370044	-0.256881	-1.1831	-0.69627	0.515337	-0.638783	0.56	-1.27919	-1.2233	-0.152174	-0.552113	-0.918033	2.88766	-1.02247	-1.38272	-0.267516	2.94737	-0.679612	-2.66667	0.425532	-1.42545	-1.42545
Pep41	aa 114-128	EQGASVDKRHDGGCR	0.131765	-1.26952	-0.0793201	0.134777	-0.4	-0.693498	0.507553	0.955631	0	0.385321	0	1.49201	0.343558	0	0.56	-0.994924	0	-1.06522	0.0788732	0.367213	4.58932	0.550562	0.921811	-0.44586	1.22807	-0.679612	-2.4127	-1.10638	-1.01818	-1.01818
Pep42	aa 117-131	ASVDKRHDGGCRKEL	-1.58118	-2.53904	-0.396601	-0.336943	-1.46667	-0.866873	-1.01511	0.191126	-0.493392	-0.642202	-0.525822	0.198934	0.515337	-0.212928	0	-1.27919	-1.2233	-0.456522	-1.34085	-0.367213	-1.08287	0.0786517	-1.7284	-0.44586	0.982456	-1.35922	-2.66667	-0.425532	0.814545	0.814545
Pep43	aa 120-134	DKRHDGGCRKELAAV	-0.131765	-1.97481	-1.66572	1.01083	-1.46667	-0.520124	0.507553	-0.764505	-0.493392	-0.770642	-0.525822	0.198934	-1.03067	-0.532319	-2.24	-0.994924	-1.35922	-1.06522	-1.65634	-0.367213	-0.928177	0.235955	-1.38272	-1.69427	2.33333	-1.63107	-1.90476	-2.46809	0.203636	0.203636
Pep44	aa 123-137	HDGGCRKELAAVSVD	-0.658824	-2.11587	-0.0793201	0.471721	-0.8	-1.04025	0.169184	-0.955631	-0.123348	-0.642202	-0.131455	-1.49201	1.03067	-0.106464	-0.746667	-0.568528	-1.63107	-0.608696	-1.97183	-0.734426	1.59853	0.393258	-1.7284	-2.05096	-1.7193	-1.76699	-2.79365	-0.765957	0	0
Pep45	aa 126-140	GCRKELAAVSVDCSE	-1.71294	-0.282116	-0.0793201	0.53911	-0.933333	2.42724	-0.507553	-0.573379	-0.246696	-0.642202	0	0	0.858896	-0.532319	0.186667	-1.84772	-1.49515	0.304348	-1.34085	-2.38689	1.65009	0.235955	-1.38272	-0.802548	0.859649	0.543689	-1.52381	-0.595745	-0.203636	-0.203636
Pep46	aa 129-143	KELAAVSVDCSEYPK	-1.31765	3.94962	2.93484	10.58	20.4	1.21362	0	-1.33788	-0.863436	0.385321	0.657277	0	0.687117	-0.212928	-1.68	2.13198	-1.35922	1.67391	-0.867606	-1.10164	0.464088	-0.865169	-0.921811	-0.089172	1.47368	9.92233	-3.1746	0.425532	0.407273	0.407273
Pep47	aa 132-146	AAVSVDCSEYPKPDC	-0.790588	10.2972	5.47309	1.34777	4.26667	3.81424	1.18429	0.764505	0.370044	-0.12844	0	1.39254	0.171779	2.44867	0.56	2.98477	4.21359	0.608696	4.49577	-0.734426	10.9834	-0.707865	-1.38272	-0.44586	3.07018	0.679612	-1.90476	-0.765957	-1.01818	-1.01818
Pep48	aa 135-149	SVDCSEYPKPDCTAE	-1.05412	-1.6927	2.14164	-0.269555	0.666667	0.693498	0.338369	0.191126	-0.123348	0.770642	0	1.39254	1.20245	-0.638783	1.12	-1.56345	-0.543689	-1.21739	-1.34085	-1.28525	2.16575	0.235955	-1.26749	-0.44586	1.10526	0.543689	-2.4127	-0.765957	0.610909	0.610909
Pep49	aa 138-152	CSEYPKPDCTAEDRP	-1.18588	-0.141058	-1.66572	0.202166	0.133333	0.520124	-0.845921	1.14676	0.246696	-0.256881	0.525822	1.39254	1.03067	-0.851711	-0.373333	-0.994924	0.407767	-0.456522	0.394366	-0.734426	0.257827	2.1236	7.37449	0.089172	0	-0.407767	-2.15873	0.765957	-0.407273	-0.407273
Pep50	aa 141-155	YPKPDCTAEDRPLCG	-0.527059	5.21914	-1.1898	0.0673887	-1.2	0.866873	0.507553	0.764505	-0.493392	0.385321	0.131455	0.895204	1.88957	-0.319392	-0.186667	-0.994924	1.63107	0.152174	3.86479	-0.367213	1.4954	1.49438	0	0.802548	3.4386	-0.135922	-2.28571	0.425532	0	0
Pep51	aa 144-158	PDCTAEDRPLCGSDN	-0.263529	1.83375	-0.23796	0.53911	-0.933333	6.58824	0	1.52901	0.370044	-0.12844	1.31455	0.994671	1.20245	0	-0.186667	-1.27919	2.03883	0.456522	2.28732	-0.734426	5.00184	0.0786517	-0.460905	-0.267516	5.52632	0.543689	-1.65079	0.0851064	0.407273	0.407273
Pep52	aa 147-161	TAEDRPLCGSDNKTY	-0.790588	-0.987406	2.7762	0.741276	-0.666667	-0.520124	-1.35347	1.33788	3.0837	-0.256881	0	1.59147	0.858896	-0.638783	0.56	-0.284264	0	-0.913043	-1.02535	0	-0.206262	0.0786517	-0.921811	0.267516	-0.122807	-0.951456	-1.90476	0.255319	2.03636	2.03636
Pep53	aa 150-164	DRPLCGSDNKTYGNK	-1.18588	-1.83375	1.66572	-0.134777	-0.933333	-1.56037	0.169184	-0.382253	1.97357	2.05505	-0.788732	0.497336	0.858896	-0.319392	-0.746667	-1.70558	-1.35922	-0.76087	-0.709859	-1.28525	-1.3407	-0.707865	-1.95885	-0.980892	1.84211	-0.951456	-2.4127	-1.10638	-1.01818	-1.01818
Pep54	aa 153-167	LCGSDNKTYGNKCNF	-1.58118	-0.141058	0.23796	0.0673887	-0.533333	-1.04025	0.169184	1.33788	-0.370044	0	0.131455	1.09414	0.171779	-0.638783	-0.933333	-0.426396	0	-0.608696	-0.23662	-1.46885	-0.412523	0.235955	-0.345679	0.267516	0	-1.08738	-1.14286	-0.255319	-1.01818	-1.01818
Pep55	aa 156-170	SDNKTYGNKCNFCNA	-0.395294	4.3728	-0.872521	-0.53911	-1.06667	1.04025	-0.507553	0.382253	0.246696	0.770642	0	0.596803	0.515337	-1.06464	0.186667	-1.42132	0	-1.67391	0.394366	-1.83607	3.14549	0.235955	-0.230453	-0.267516	0.859649	-1.35922	-2.15873	-0.0851064	-0.203636	-0.203636
Pep56	aa 159-173	KTYGNKCNFCNAVVE	-1.58118	8.32242	-1.82436	-0.673887	-2.13333	-1.21362	-1.18429	-0.382253	-0.863436	-0.770642	-0.657277	-0.0994671	0.515337	-0.106464	-1.49333	-1.56345	-0.679612	-0.456522	-1.34085	0	-0.0515654	0.707865	-1.38272	-1.51592	1.84211	-0.271845	-1.90476	-1.10638	1.01818	1.01818
Pep57	aa 162-176	GNKCNFCNAVVESNG	-0.527059	-0.987406	-1.1898	-0.673887	-0.4	0.346749	0.169184	-0.191126	-0.61674	-0.513761	-0.262911	0.497336	0.515337	-0.638783	0.56	-0.568528	0	-0.608696	0.23662	-0.367213	0.103131	1.65169	-0.115226	-0.802548	0.982456	-0.951456	-2.03175	-1.10638	1.62909	1.62909
Pep58	aa 165-179	CNFCNAVVESNGTLT	-1.18588	-0.846348	-0.555241	-0.134777	-1.33333	-1.90712	0	-1.14676	0.123348	0.256881	-0.525822	0.198934	0.343558	-1.80989	-1.49333	-1.56345	0	0.608696	-1.49859	-1.65246	-1.80479	0.235955	2.07407	-0.267516	-0.122807	1.2233	-2.15873	-1.44681	-0.610909	-0.610909
Pep59	aa 168-182	CNAVVESNGTLTLSH	-1.05412	-1.55164	-0.872521	0.336943	-0.8	-0.173375	-0.338369	0	-1.11013	0	0.262911	-0.0994671	0.171779	-0.638783	0.373333	-1.70558	-0.135922	-1.06522	-0.23662	-2.20328	2.5267	1.96629	1.38272	0.802548	0.859649	0.951456	-2.4127	-0.0851064	-0.407273	-0.407273
Pep60	aa 171-185	VVESNGTLTLSHFGK	-0.922353	0.564232	7.21813	2.49338	15.2	-1.56037	-0.338369	-0.382253	0.986784	1.15596	-0.394366	-1.19361	-1.37423	-1.49049	-0.746667	-0.994924	-1.35922	0.608696	0.394366	-1.65246	-0.825046	0.707865	-0.921811	-1.87261	-0.614035	-1.76699	-2.28571	-0.255319	-1.83273	-1.83273
Pep61	aa 174-186	SNGTLTLSHFGKCGS	-0.790588	3.38539	2.61756	0.471721	13.2	-1.21362	-1.35347	0	-0.493392	1.15596	0	0.397869	0	-0.106464	-0.56	0.426396	2.71845	0.76087	4.81127	0	2.5267	0.550562	-0.115226	0.267516	2.57895	0.679612	-2.03175	-0.0851064	-0.610909	-0.610909
Pep62	aa 177-186	TLTLSHFGKCGSGSG	-0.527059	0.141058	3.09348	0.808664	8.4	0.346749	0.169184	-0.764505	-0.246696	0.385321	0.394366	0.397869	0	-1.27757	-0.746667	-1.56345	0.815534	-0.456522	0.394366	-1.28525	0.876611	0.707865	-0.806584	0.089172	-0.491228	0.271845	-2.53968	0.425532	-0.814545	-0.814545
Pep63	aa 180-186	TLSHFGKCGSGSGSG	-1.84471	-0.846348	1.1898	0	-2	-1.73375	-1.01511	0.382253	-0.986784	0.642202	0.920188	0	1.03067	-0.425856	0.746667	0	-0.135922	0	-0.867606	-1.10164	-0.567219	0.865169	-0.460905	-0.267516	-0.614035	1.35922	-1.90476	-0.425532	-1.42545	-1.42545
Pep1	aa 1-8	GSGSGSGAPPKSVIR	-0.395294	-1.6927	1.34844	0.202166	-1.46667	0.346749	0.169184	-0.382253	-0.740088	1.66972	0	0.198934	0.515337	0.106464	0.746667	-0.994924	0.271845	-0.152174	0.23662	0.183607	-0.360958	-0.393258	-1.95885	0.267516	0.736842	3.39806	-2.03175	-0.595745	0.203636	0.203636
Pep2	aa 1-11	SGSGAPPKSVIRWCT	-0.790588	2.6801	0.23796	-0.0673887	-0.933333	2.25387	0.338369	0.764505	-0.493392	0.385321	0.657277	0.397869	-0.687117	-0.532319	-0.56	-1.13706	0.271845	0.152174	-1.49859	0.367213	-0.825046	0.0786517	0.115226	0.802548	0.245614	0.951456	-2.53968	0.255319	-0.610909	-0.610909
Pep3	aa 1-14	GAPPKSVIRWCTISS	-0.922353	-1.97481	-0.396601	0.134777	-1.46667	-0.693498	-0.507553	-1.33788	-0.986784	1.15596	-0.394366	0.596803	1.03067	-0.212928	-0.186667	-0.71066	-0.135922	-0.913043	-1.1831	-1.46885	-1.54696	0.707865	-0.921811	1.33758	0.859649	3.6699	-2.28571	-1.10638	-0.610909	-0.610909
Pep4	aa 3-17	PKSVIRWCTISSPEE	-1.71294	-2.39798	-0.872521	-0.202166	-0.8	0	-1.18429	-0.573379	-1.97357	-1.02752	-0.394366	-0.298401	0.343558	-0.638783	-1.12	-0.284264	-1.08738	0.152174	-1.02535	-1.46885	-1.44383	-1.17978	-1.84362	-1.33758	-0.491228	-0.815534	-2.92063	-0.765957	-2.44364	-2.44364
Pep5	aa 6-20	VIRWCTISSPEEKKC	-1.44941	5.92443	0.0793201	-0.0673887	-2.13333	-1.90712	0	-0.764505	-0.61674	0	-0.788732	-0.497336	1.03067	0.638783	-1.30667	-0.852792	3.26214	1.21739	4.65352	-1.28525	5.10497	0.0786517	-2.41975	-1.87261	1.7193	-0.271845	-2.66667	-0.0851064	-1.22182	-1.22182
Pep6	aa 9-23	WCTISSPEEKKCNNL	-1.71294	-1.97481	-0.872521	-0.471721	-0.133333	-0.173375	1.69184	-0.191126	0.246696	-0.12844	-0.394366	-0.198934	-0.343558	0.319392	-0.373333	-1.70558	0.271845	-0.76087	-1.02535	-1.46885	-0.979742	-0.0786517	-1.84362	-0.802548	0.736842	0	-2.28571	-2.29787	-1.42545	-1.42545
Pep7	aa 12-26	ISSPEEKKCNNLRDL	-1.97647	-0.846348	-1.03116	-0.606498	-1.46667	-1.73375	0	-0.191126	-0.61674	-1.66972	-0.788732	-0.596803	0.515337	-0.638783	-1.12	-1.98985	0	-0.76087	-1.49859	-1.28525	-2.06262	-0.707865	-1.95885	-1.33758	-1.59649	-0.135922	-2.28571	-0.765957	-0.203636	-0.203636
Pep8	aa 15-29	PEEKKCNNLRDLTQQ	-2.10824	-1.55164	-0.872521	-0.336943	-1.73333	-2.0805	-0.845921	-1.14676	-0.246696	-0.642202	-0.788732	-1.09414	-0.687117	0	-0.746667	-0.426396	-0.815534	0.76087	-0.867606	0	-0.360958	0.393258	-0.345679	-2.2293	-0.245614	-1.08738	-2.4127	-0.595745	-1.42545	-1.42545
Pep9	aa 18-32	KKCNNLRDLTQQERI	-0.922353	-2.11587	-1.34844	-0.471721	-2.93333	-0.520124	-0.507553	1.52901	-0.863436	0.385321	-0.657277	-0.0994671	-2.06135	1.49049	-1.30667	-0.284264	0	0	-0.709859	-1.28525	-1.39227	-0.550562	-1.95885	-0.980892	1.84211	-1.35922	-2.15873	-1.61702	0.407273	0.407273
Pep10	aa 21-35	NNLRDLTQQERISLT	-1.31765	-2.11587	-1.03116	0.269555	-1.6	-0.346749	5.75227	-1.33788	-0.61674	-0.385321	-0.788732	-0.198934	-0.858896	1.70342	-1.30667	-0.71066	-0.135922	0.304348	-0.709859	-2.01967	-2.06262	-0.0786517	0.806584	0.089172	0	-0.543689	-1.77778	0.765957	-0.407273	-0.407273
Pep11	aa 24-38	RDLTQQERISLTCVQ	-0.658824	-0.70529	0.713881	-1.28039	-1.46667	-0.346749	0	0.191126	-0.61674	-1.15596	-0.657277	0.0994671	-0.171779	0.106464	-0.373333	0	1.2233	-0.304348	-0.394366	-0.367213	1.39227	0.0786517	-0.460905	1.51592	0.368421	-0.951456	0.253968	0.0851064	0	0
Pep12	aa 27-41	TQQERISLTCVQKAT	-1.44941	-1.6927	0.0793201	-0.336943	-1.2	-1.04025	-1.18429	-1.14676	-0.370044	-1.02752	0.131455	-0.497336	-0.687117	-0.745247	0	-1.84772	-1.08738	-0.913043	-0.709859	-2.7541	-0.773481	-1.17978	-2.41975	0.267516	-1.84211	-1.2233	-2.15873	-0.0851064	-1.01818	-1.01818
Pep13	aa 30-44	ERISLTCVQKATYLD	-1.31765	-0.70529	-1.34844	-0.741276	-1.06667	-1.387	-1.01511	-0.764505	-1.48018	-1.41284	-0.788732	-0.397869	-0.343558	-0.425856	-0.746667	-0.284264	-0.543689	0	-0.867606	-3.12131	7.58011	0.0786517	-0.576132	0.44586	-1.10526	-1.76699	-1.26984	-1.61702	-0.814545	-0.814545
Pep14	aa 33-47	SLTCVQKATYLDCIK	-1.31765	-1.55164	-0.872521	-0.673887	-1.46667	-1.56037	-0.169184	-1.14676	-1.11013	-0.642202	-1.44601	-1.19361	-1.37423	-0.319392	1.68	-1.42132	-0.679612	-0.608696	-1.34085	-2.20328	2.01105	0.707865	-1.84362	-2.05096	0.614035	-1.63107	-2.66667	-0.93617	0.203636	0.203636
Pep15	aa 36-50	CVQKATYLDCIKAIA	-1.71294	-1.26952	-1.983	-0.673887	-1.06667	0	-1.35347	-1.72014	-0.740088	-1.2844	-0.657277	-1.88988	-0.343558	0	1.30667	-1.70558	-1.08738	-0.152174	-1.02535	-2.01967	1.39227	-0.393258	-1.61317	0.624204	-0.122807	-1.49515	-2.53968	-0.765957	0.407273	0.407273
Pep16	aa 39-53	KATYLDCIKAIANNE	-0.527059	-3.24433	-1.983	-0.53911	-1.46667	-1.21362	-0.676737	-0.191126	-0.61674	-2.44037	-1.1831	-1.29307	-0.687117	-0.958175	0	-0.994924	0	-1.06522	-1.49859	-2.01967	-1.39227	-0.393258	-2.88066	-1.51592	-1.59649	-0.679612	-2.4127	-2.12766	-0.407273	-0.407273
Pep17	aa 42-56	YLDCIKAIANNEADA	-1.18588	-2.82116	-1.1898	-1.28039	-0.533333	1.56037	-0.676737	-0.191126	-1.11013	-2.82569	-0.657277	-1.39254	-1.20245	-0.425856	1.30667	-0.568528	-2.31068	0.608696	-0.552113	-1.65246	5.93002	-0.865169	-1.84362	-1.51592	-1.7193	-1.90291	-2.15873	-0.425532	-1.01818	-1.01818
Pep18	aa 45-59	CIKAIANNEADAISL	-1.44941	-1.97481	-1.03116	-1.213	-1.2	-2.25387	-1.18429	0.573379	-1.11013	-2.05505	-1.31455	-0.596803	-1.37423	0	-0.373333	-2.41624	-1.08738	-0.304348	-1.65634	-2.01967	-2.01105	-0.393258	-1.7284	-2.58599	-1.59649	-0.815534	-2.03175	-0.93617	-0.407273	-0.407273
Pep19	aa 48-62	AIANNEADAISLDGG	-0.922353	-2.53904	-1.82436	-1.28039	-1.86667	-0.693498	0.169184	-1.33788	-1.85022	-2.31193	-1.57746	-0.0994671	-2.40491	-0.106464	0.186667	-1.13706	-0.543689	0	-1.02535	-2.01967	-0.567219	-1.02247	-1.38272	-1.51592	-0.859649	-1.08738	-1.90476	-0.255319	0	0
Pep20	aa 51-65	NNEADAISLDGGQAF	-1.71294	-1.83375	-2.30028	-0.943442	-1.33333	1.56037	2.70695	-0.955631	-0.246696	-1.41284	-0.657277	-1.39254	-0.687117	0.958175	1.12	-0.71066	-1.76699	-1.06522	-0.552113	0	-1.13444	-0.550562	1.03704	0.089172	-0.491228	0.135922	-2.66667	0.425532	-1.62909	-1.62909
Pep21	aa 54-68	ADAISLDGGQAFEAG	-2.50353	-0.987406	-1.03116	-0.808664	-1.86667	-1.21362	-0.676737	-1.33788	-0.863436	-1.02752	-1.1831	-0.397869	0.515337	-1.27757	-0.746667	-1.13706	-1.35922	-0.304348	-0.394366	-2.01967	-1.44383	-1.02247	0.345679	-0.624204	-1.59649	0.679612	-1.77778	-1.10638	0.407273	0.407273
Pep22	aa 57-71	ISLDGGQAFEAGLAP	-1.18588	0.282116	-1.03116	-1.14561	-0.8	-1.21362	0.169184	-0.573379	-0.986784	0	-0.788732	-0.895204	-1.54601	-0.106464	0.933333	-1.84772	-0.679612	-0.304348	-0.709859	-1.83607	-1.80479	0.235955	11.4074	-1.33758	-1.7193	6.1165	-2.4127	-0.595745	-1.01818	-1.01818
Pep23	aa 60-74	DGGQAFEAGLAPYKL	-1.58118	-1.83375	0.23796	-0.404332	-2.26667	-1.21362	-0.169184	-0.573379	-0.61674	-1.02752	-0.525822	-0.69627	-0.343558	-0.745247	-1.30667	-1.70558	-0.815534	0.608696	-1.65634	-0.918033	-2.26888	0.0786517	-0.921811	-1.15924	-0.859649	0	-2.15873	-0.0851064	0.203636	0.203636
Pep24	aa 63-77	QAFEAGLAPYKLKPI	-1.71294	-2.11587	-0.555241	-0.741276	-2	-0.346749	-0.338369	4.3959	-0.493392	-0.12844	-0.657277	-0.994671	-0.858896	-0.212928	-0.746667	-0.284264	-1.63107	-1.82609	-1.34085	-1.65246	-2.37201	-1.02247	-1.84362	-1.87261	-0.245614	0.951456	-2.66667	-0.765957	-1.62909	-1.62909
Pep25	aa 66-80	EAGLAPYKLKPIAAE	-2.10824	-1.97481	-2.30028	-1.07822	-2.13333	-0.520124	-0.338369	-0.191126	-0.123348	-1.02752	-2.23474	-1.19361	-1.37423	-0.958175	0.186667	-1.42132	-1.08738	-0.304348	-0.552113	-2.7541	-2.73297	-0.0786517	-2.30453	-1.69427	-0.736842	-1.35922	-2.53968	-1.10638	-0.814545	-0.814545
Pep26	aa 69-83	LAPYKLKPIAAEVYE	-1.58118	-2.82116	-1.03116	-1.07822	-1.33333	-0.693498	-0.507553	-1.52901	-0.740088	-1.54128	-0.788732	-1.09414	0	-0.745247	0	-1.56345	-2.31068	-0.913043	-0.709859	-1.65246	-2.88766	-0.550562	-1.61317	-1.69427	-0.859649	-0.135922	-3.04762	-2.46809	0	0
Pep27	aa 72-86	YKLKPIAAEVYEHTE	-1.18588	-2.53904	-0.555241	-1.28039	-0.8	-0.693498	-0.338369	-1.52901	-0.986784	-2.56881	-0.525822	-1.09414	-1.71779	-0.851711	-0.186667	-1.42132	-1.63107	-0.456522	-0.394366	-1.46885	-2.88766	-0.707865	-1.7284	-1.15924	-0.859649	-0.815534	-2.92063	-0.93617	-0.407273	-0.407273
Pep28	aa 75-89	KPIAAEVYEHTEGST	-0.658824	-2.6801	-0.872521	-0.673887	-2.93333	-0.520124	-0.169184	-2.10239	-1.11013	-1.79817	-0.788732	0	-2.06135	-0.638783	1.12	-0.994924	-1.90291	-0.608696	-1.02535	-1.46885	-2.57827	-1.17978	-1.7284	-1.33758	0	-0.407767	-3.30159	-0.93617	-0.610909	-0.610909
Pep29	aa 78-92	AAEVYEHTEGSTTSY	-0.790588	-2.39798	0.23796	-0.134777	-1.73333	-0.520124	-0.507553	-0.573379	-1.72687	0.642202	-0.262911	0.298401	1.37423	-0.745247	-1.12	-1.13706	-1.76699	-0.913043	-1.02535	-1.10164	-2.21731	-0.707865	0.115226	0.089172	0.491228	-0.679612	-1.52381	-0.255319	-0.407273	-0.407273
Pep30	aa 81-95	VYEHTEGSTTSYYAV	-1.18588	-2.53904	0.555241	-0.606498	-2.13333	-0.866873	-0.507553	-0.764505	-0.986784	-0.770642	0.525822	-0.69627	0.171779	-0.425856	-0.373333	-1.56345	-0.951456	-0.913043	-0.709859	-3.30492	-2.57827	-0.707865	1.15226	0.089172	-0.614035	-0.679612	-2.79365	-1.10638	-1.83273	-1.83273
Pep31	aa 84-98	HTEGSTTSYYAVAVV	-1.84471	-1.55164	0.0793201	-0.876053	-0.8	-1.56037	0.169184	-0.191126	-1.35683	-0.642202	0.657277	-0.895204	0.343558	0.106464	-1.68	-1.27919	-1.90291	-0.76087	-1.65634	-0.918033	-2.93923	-0.235955	-0.921811	-0.267516	0.859649	0	-2.4127	-1.61702	-1.22182	-1.22182
Pep32	aa 87-101	GSTTSYYAVAVVKKG	-1.31765	-1.97481	0.713881	-0.943442	-1.6	-1.56037	0	-1.14676	0.61674	0.12844	1.31455	-0.69627	0	-0.532319	-0.373333	-0.852792	-1.35922	0.608696	-0.394366	-2.57049	-2.5267	0.550562	-2.76543	-1.51592	-0.491228	-1.2233	-2.66667	-0.595745	-0.407273	-0.407273
Pep33	aa 90-104	TSYYAVAVVKKGTEF	-2.10824	-1.97481	-0.555241	-1.07822	-1.33333	-1.04025	-0.845921	-1.72014	-1.35683	-0.770642	-1.44601	-0.994671	-0.171779	-0.745247	0.186667	-2.13198	-1.49515	-0.304348	-0.23662	-1.83607	-2.42357	-1.80899	-0.921811	-1.15924	-1.22807	-2.17476	-2.28571	-1.10638	-1.22182	-1.22182
Pep34	aa 93-107	YAVAVVKKGTEFTVN	-0.395294	-1.55164	-1.03116	-1.41516	-2.53333	-1.387	-1.86103	-0.382253	-1.23348	-0.385321	-0.525822	0	-0.858896	-0.212928	0	-1.27919	-0.135922	-0.913043	-1.34085	-2.57049	-1.90792	-0.550562	0.806584	-1.33758	-0.859649	-1.63107	-2.15873	-1.44681	-1.42545	-1.42545
Pep35	aa 96-110	AVVKKGTEFTVNDLQ	-0.527059	-1.41058	-0.0793201	-1.48255	-1.6	-2.60062	-1.18429	-1.14676	-1.72687	-1.2844	-0.920188	-1.09414	-1.54601	-0.532319	-0.746667	-1.27919	-0.679612	-1.06522	-0.0788732	-2.01967	-1.90792	-0.707865	1.15226	-1.33758	-1.59649	-1.35922	-0.888889	-1.61702	-0.610909	-0.610909
Pep36	aa 99-113	KKGTEFTVNDLQGKT	-2.37176	0.141058	-1.03116	-0.53911	-1.33333	-1.21362	-1.35347	-0.573379	-1.23348	-0.256881	-0.525822	-0.397869	0	-0.532319	0	-1.56345	-0.407767	-1.06522	-1.02535	-2.38689	-1.75322	0.0786517	-0.460905	-1.33758	-0.368421	-1.76699	-3.80952	-0.93617	-1.62909	-1.62909
Pep37	aa 102-116	TEFTVNDLQGKTSCH	-1.58118	1.12846	-0.872521	-0.606498	-0.666667	0.173375	-0.338369	0.382253	-0.370044	-0.256881	0	-0.497336	0	0.106464	-0.186667	-0.994924	-1.76699	-0.456522	-1.02535	-1.46885	1.03131	-0.235955	-0.806584	0.267516	-0.614035	-0.951456	-2.53968	-0.93617	-0.407273	-0.407273
Pep38	aa 105-119	TVNDLQGKTSCHTGL	-1.31765	-2.25693	-0.872521	-0.404332	-0.266667	-0.520124	0.845921	0.573379	-1.11013	0.899083	1.1831	0.497336	0.171779	0.106464	-1.68	-1.27919	-0.679612	-1.36957	-0.23662	-1.10164	-0.876611	-0.235955	-1.15226	-0.267516	-0.245614	-1.2233	-2.03175	-0.595745	-1.42545	-1.42545
Pep39	aa 108-122	DLQGKTSCHTGLGRS	-0.263529	-2.11587	-0.396601	-0.471721	-1.2	0.693498	-1.86103	-1.72014	0.370044	1.66972	1.70892	1.98934	0	-0.532319	0.56	-0.426396	0	-0.456522	-0.867606	0.55082	-1.13444	-1.33708	3.68724	0.089172	1.47368	0.407767	-1.90476	-0.0851064	0.407273	0.407273
Pep40	aa 111-125	GKTSCHTGLGRSAGW	-1.18588	-1.83375	-0.396601	-0.336943	-0.533333	0	0	0.955631	0.123348	0.899083	1.70892	1.49201	0.858896	0.745247	1.12	-0.426396	-1.08738	0.304348	0.23662	0.918033	-1.28913	-0.393258	1.15226	0.624204	1.96491	0.271845	-1.65079	-0.255319	-0.814545	-0.814545
Pep41	aa 114-128	SCHTGLGRSAGWNIP	0.527059	-2.11587	-0.555241	0.471721	-1.33333	-0.693498	0	4.96928	0.863436	1.92661	0.262911	1.39254	1.37423	0.638783	-0.186667	-1.27919	0.135922	0.304348	-0.867606	0.918033	-1.70166	0.865169	11.0617	0.44586	2.70175	1.49515	-0.888889	-0.595745	-1.62909	-1.62909
Pep42	aa 117-131	TGLGRSAGWNIPIGT	-1.05412	-2.39798	0.0793201	0	-1.46667	0.173375	-0.845921	-2.67577	0.493392	1.02752	0.131455	0.0994671	0.343558	-0.319392	0.56	-1.27919	-0.951456	-0.456522	0.23662	-0.734426	-2.78453	-1.17978	1.38272	-0.44586	1.10526	-0.135922	-2.4127	-2.29787	-0.407273	-0.407273
Pep43	aa 120-134	GRSAGWNIPIGTLLH	-1.71294	-1.12846	-0.713881	0.404332	-0.8	-0.520124	-1.69184	1.52901	0.123348	0	-1.31455	-0.198934	0	0	-0.56	-0.426396	-0.543689	0.76087	-0.709859	-0.183607	-1.54696	-0.707865	2.65021	-0.980892	0.614035	-1.63107	-3.1746	-0.93617	0.203636	0.203636
Pep44	aa 123-137	AGWNIPIGTLLHRGA	-1.18588	-1.97481	-0.555241	0.404332	-1.73333	-0.346749	1.01511	-1.91126	0.123348	-0.385321	0	0.596803	0.515337	-0.532319	0	-1.56345	-1.76699	-0.608696	-0.709859	0.183607	-1.39227	-0.235955	1.61317	-0.624204	-0.368421	-0.815534	-2.79365	-1.95745	-0.814545	-0.814545
Pep45	aa 126-140	NIPIGTLLHRGAIEW	-0.263529	-2.6801	-0.713881	-0.134777	-1.73333	-0.173375	-0.338369	-0.764505	-0.370044	-0.385321	0	-0.198934	-0.171779	-0.319392	0.56	-0.142132	-2.03883	0.304348	0.552113	1.65246	-1.85635	0.707865	-0.576132	-1.69427	0.368421	-1.35922	-1.65079	-0.765957	-0.407273	-0.407273
Pep46	aa 129-143	IGTLLHRGAIEWEGI	-1.44941	-2.11587	-2.14164	-0.53911	-1.86667	-0.866873	0.507553	0.955631	-0.493392	-1.2844	-0.394366	-0.198934	0.343558	0	0.56	-0.426396	-0.815534	-0.456522	-0.0788732	0	-2.32044	-0.707865	-0.460905	-1.15924	0.491228	-0.815534	-2.66667	-0.595745	-0.610909	-0.610909
Pep47	aa 132-146	LLHRGAIEWEGIESG	-0.790588	-2.82116	-1.34844	-1.01083	-1.46667	-1.56037	-0.676737	-1.33788	-1.60352	-0.770642	0	0.0994671	-1.37423	0	0.186667	-1.27919	-2.4466	-0.913043	-1.34085	-0.918033	-2.73297	-0.707865	-1.15226	-1.15924	-0.368421	-1.35922	-2.53968	-0.765957	-1.42545	-1.42545
Pep48	aa 135-149	RGAIEWEGIESGSVE	-0.790588	-1.83375	-1.82436	-0.0673887	-0.8	0.520124	-0.845921	-2.48464	-1.11013	-0.899083	1.05164	-0.596803	0.858896	-1.06464	-0.186667	-1.84772	-0.815534	0.152174	-1.34085	2.57049	-2.99079	-1.65169	-2.1893	-0.802548	0.122807	0.407767	-1.90476	-0.425532	0	0
Pep49	aa 138-152	IEWEGIESGSVEQAV	-2.37176	-1.41058	-1.50708	0.269555	-0.4	-1.21362	-2.03021	0.191126	-0.986784	-0.385321	0.525822	0.298401	-0.687117	-0.425856	0.933333	-1.13706	-1.90291	-1.06522	-1.49859	0.367213	-2.62983	-0.865169	-1.26749	-0.267516	1.84211	-0.543689	-0.507937	-0.93617	-2.03636	-2.03636
Pep50	aa 141-155	EGIESGSVEQAVAKF	-0.922353	-1.6927	0.396601	-1.07822	0.133333	-1.387	-1.18429	-0.382253	-1.11013	-0.642202	-1.1831	-0.895204	-0.515337	-0.425856	1.12	-2.13198	-1.08738	-0.152174	-1.49859	-0.183607	-2.37201	0.0786517	-1.49794	-0.802548	-0.859649	-0.407767	-0.761905	-0.765957	-0.814545	-0.814545
Pep51	aa 144-158	ESGSVEQAVAKFFSA	-1.71294	-1.12846	-1.1898	-1.07822	-2.26667	0	-0.845921	0.764505	-0.740088	-0.513761	-0.788732	0.298401	0	-1.06464	0	-1.98985	-1.63107	-1.21739	-0.0788732	-0.367213	-2.16575	-0.707865	-0.576132	-0.44586	-1.22807	-0.951456	-2.4127	-1.44681	-0.407273	-0.407273
Pep52	aa 147-161	SVEQAVAKFFSASCV	-0.658824	2.53904	-0.396601	-0.336943	-0.933333	1.21362	0.507553	0.382253	-0.246696	0	-0.788732	0.397869	0.343558	-1.06464	-0.186667	-0.852792	0.407767	-0.456522	-0.394366	-1.83607	1.54696	-0.865169	-0.460905	-0.44586	-0.614035	-0.679612	-2.66667	-1.95745	1.22182	1.22182
Pep53	aa 150-164	QAVAKFFSASCVPGA	-1.58118	2.96222	-1.34844	0.202166	-1.86667	-0.346749	0.845921	0.764505	-0.123348	0.385321	0.262911	0.895204	0.343558	-0.106464	0	-1.13706	0.135922	-1.21739	1.1831	-0.55082	0.618785	-0.235955	-0.576132	-0.44586	0.736842	-0.135922	-2.79365	-0.765957	-0.814545	-0.814545
Pep54	aa 153-167	AKFFSASCVPGATIE	-0.395294	-2.25693	-0.872521	-0.134777	-1.46667	-0.520124	-0.338369	0.382253	-0.493392	-1.2844	-0.920188	-1.69094	-0.171779	-1.70342	0.186667	-0.426396	-1.35922	-0.304348	-0.867606	0	-1.90792	-0.707865	-1.7284	0.089172	1.35088	0.271845	-3.55556	-1.61702	0.203636	0.203636
Pep55	aa 156-170	FSASCVPGATIEQKL	-1.71294	-2.25693	-0.396601	-0.808664	-1.33333	-0.520124	-1.18429	0	-0.61674	-0.513761	0	0.596803	1.20245	-1.27757	-1.12	-1.56345	-1.63107	0.913043	-0.709859	0	-2.01105	-0.393258	-2.1893	0.089172	-0.368421	-0.407767	-2.4127	-1.95745	-2.03636	-2.03636
Pep56	aa 159-173	SCVPGATIEQKLCRQ	0.131765	-0.141058	1.03116	0.606498	-2.26667	-1.21362	0.338369	-0.191126	-0.61674	0	0.920188	0.69627	0	-0.212928	1.30667	-0.994924	-0.135922	1.21739	-2.12958	-1.10164	0.154696	0.550562	-0.806584	0.44586	1.35088	-0.951456	-1.01587	-1.10638	-0.610909	-0.610909
Pep57	aa 162-176	PGATIEQKLCRQCKG	-0.790588	-1.6927	-0.713881	-0.202166	-1.33333	-1.387	0.169184	-0.191126	-0.123348	0.899083	0.262911	0.994671	0.687117	-0.851711	-0.56	-0.994924	0.135922	-0.152174	0.394366	-0.734426	-0.773481	-0.0786517	-1.7284	-0.980892	0.491228	-0.679612	-2.53968	-0.765957	0.610909	0.610909
Pep58	aa 165-179	TIEQKLCRQCKGDPK	-1.44941	1.12846	-0.23796	-0.0673887	-1.2	0.693498	-0.507553	0	-0.246696	0.770642	0.920188	0.795737	-0.343558	-1.06464	0	-0.568528	0.407767	0.608696	-1.34085	-2.57049	-0.464088	0.235955	-1.7284	-0.44586	0.491228	-0.815534	-1.14286	-0.595745	1.01818	1.01818
Pep59	aa 168-182	QKLCRQCKGDPKTKC	-0.790588	6.77078	0.713881	0.673887	-0.533333	0.173375	0.845921	0.191126	0	2.18349	1.44601	1.59147	0	0.106464	-0.746667	0	3.53398	0.152174	4.65352	-1.83607	7.78637	-0.0786517	-2.1893	-0.089172	2.57895	-0.271845	-3.1746	0.255319	-1.01818	-1.01818
Pep60	aa 171-185	CRQCKGDPKTKCARN	-0.527059	0.564232	0.872521	0.134777	-1.86667	-0.693498	0.338369	0	-0.246696	2.69725	0.525822	1.39254	0.515337	0.745247	-0.373333	-2.13198	1.63107	-0.152174	-0.394366	-3.85574	1.39227	-0.0786517	-0.921811	-0.089172	2.94737	-0.951456	-2.28571	0.595745	-1.01818	-1.01818
Pep61	aa 174-188	CKGDPKTKCARNAPY	-0.395294	-0.987406	0.713881	0.202166	-0.4	-0.866873	0	0.764505	0.493392	1.54128	1.05164	2.08881	0.515337	-0.532319	-0.56	-0.568528	1.35922	-1.06522	-0.709859	-1.10164	-0.464088	1.17978	-0.115226	-0.624204	2.94737	0	-2.28571	0.93617	-1.42545	-1.42545
Pep62	aa 177-191	DPKTKCARNAPYSGY	-0.395294	-0.846348	0.713881	0.269555	-1.6	-1.21362	-0.169184	0.573379	0.493392	2.05505	0.394366	1.29307	1.37423	0.106464	1.68	-0.142132	0	0.304348	-1.1831	0.734426	-1.03131	-0.0786517	4.14815	2.05096	1.35088	0.135922	-2.03175	-0.93617	-1.22182	-1.22182
Pep63	aa 180-194	TKCARNAPYSGYSGA	-1.18588	1.12846	0.872521	0.471721	-0.533333	-1.04025	-0.845921	0.573379	-0.61674	1.79817	0.394366	0.895204	2.74847	-0.106464	0.746667	0.568528	-0.135922	0	0.23662	0.55082	0.257827	0.235955	1.26749	-0.267516	2.21053	1.2233	-2.15873	-0.0851064	-0.407273	-0.407273
Pep64	aa 183-197	ARNAPYSGYSGAFHC	0	10.0151	0.396601	0.741276	-0.133333	-1.21362	0.507553	2.48464	0.123348	0.770642	1.1831	1.98934	0.687117	1.80989	-0.746667	10.3756	6.66019	2.43478	9.22817	0	19.2339	0.865169	-0.460905	0.624204	3.5614	-0.135922	-2.03175	0.765957	-0.203636	-0.203636
Pep65	aa 186-200	APYSGYSGAFHCLKD	-1.18588	-1.55164	-0.396601	0	-0.533333	-1.04025	0	0.191126	-0.61674	0.12844	0.394366	0	0	-2.23574	-0.56	-1.56345	0.407767	0.456522	-0.394366	-1.83607	3.71271	-0.707865	-1.49794	-2.40764	-1.59649	-0.679612	-2.15873	0.255319	-1.42545	-1.42545
Pep66	aa 189-203	SGYSGAFHCLKDGKG	-1.71294	-1.83375	-0.555241	-0.404332	-1.33333	-0.346749	0	0.382253	-1.35683	0.770642	0.394366	0.0994671	1.20245	-1.70342	-0.56	-1.13706	-1.08738	0.608696	-0.867606	-1.10164	-0.103131	-1.02247	-1.38272	-0.267516	-1.10526	-0.815534	-3.42857	-0.93617	-0.610909	-0.610909
Pep67	aa 192-206	SGAFHCLKDGKGDVA	-1.97647	-2.6801	-0.872521	-0.336943	-0.8	-1.387	-0.507553	-0.764505	-0.246696	1.41284	0	-0.895204	0	-0.958175	0.186667	-2.41624	-1.35922	-0.152174	-0.867606	-0.367213	-0.876611	0.393258	-1.84362	-0.267516	-1.84211	0.407767	-1.90476	-1.44681	1.01818	1.01818
Pep68	aa 195-209	FHCLKDGKGDVAFVK	-1.71294	-2.82116	0.0793201	-0.741276	-1.06667	-1.21362	-1.01511	-0.955631	-0.986784	0.385321	-0.657277	-0.596803	-1.20245	-1.06464	-0.373333	-1.84772	-1.08738	0.304348	-1.49859	0.183607	-1.65009	-0.235955	-1.7284	-0.802548	-0.614035	-0.815534	-2.53968	-0.93617	1.22182	1.22182
Pep69	aa 198-212	LKDGKGDVAFVKHTT	-1.18588	-2.53904	-0.396601	-0.202166	0	-1.04025	0.169184	0.382253	-0.986784	1.54128	0.262911	0	0.515337	-0.425856	-0.56	-1.42132	-0.271845	-0.304348	-1.34085	-1.10164	-1.80479	0.235955	-1.26749	-1.15924	0.122807	-0.135922	-1.77778	-0.93617	-0.407273	-0.407273
Pep70	aa 201-215	GKGDVAFVKHTTVNE	-2.63529	-1.97481	-1.34844	-0.336943	-1.46667	-1.04025	-1.52266	-0.955631	-0.370044	-0.513761	-0.788732	0.895204	0.858896	-1.27757	0.373333	-2.13198	-0.951456	0.304348	-1.1831	-0.183607	-2.01105	-1.33708	-2.1893	-1.33758	-0.614035	0.135922	-2.4127	-1.95745	1.62909	1.62909
Pep71	aa 204-218	DVAFVKHTTVNENAP	-1.84471	-1.12846	-1.1898	-0.404332	-0.8	-0.866873	-0.169184	-1.14676	-1.35683	-0.642202	-0.788732	-1.29307	-1.88957	-0.745247	-0.186667	-0.568528	-0.679612	-0.152174	-1.81408	-2.01967	-1.59853	-0.393258	9.67901	-0.267516	-0.859649	-0.951456	-2.79365	-1.44681	-0.610909	-0.610909
Pep72	aa 207-221	FVKHTTVNENAPDQK	-0.658824	-1.83375	-1.34844	-0.606498	-2.13333	-0.693498	-1.18429	-1.52901	-1.23348	-2.05505	-0.657277	-1.09414	-0.515337	-0.638783	-0.746667	-1.56345	-1.35922	0.304348	-1.81408	-1.10164	-2.01105	-0.707865	-0.806584	-1.87261	-1.22807	-0.407767	-2.28571	-0.765957	-0.814545	-0.814545
Pep73	aa 210-224	HTTVNENAPDQKDEY	-1.05412	-1.55164	-0.396601	0.0673887	-1.33333	-0.866873	-0.676737	-1.14676	-1.23348	-1.41284	0.131455	-0.596803	0.343558	0.212928	-0.746667	-0.852792	-0.679612	0	-1.49859	-2.20328	-1.4954	0.0786517	-2.30453	-1.15924	-0.859649	-1.63107	-1.14286	0.0851064	0.407273	0.407273
Pep74	aa 213-227	VNENAPDQKDEYELL	-2.24	-1.41058	-1.03116	-0.202166	-0.8	-1.73375	-0.169184	-0.573379	-0.740088	-0.513761	-0.131455	-0.497336	-0.858896	-0.425856	0	-1.42132	-0.815534	0.456522	0.0788732	-2.57049	-2.11418	0.235955	-2.41975	-0.624204	-1.7193	-2.31068	-1.14286	-0.595745	0	0
Pep75	aa 216-230	NAPDQKDEYELLCLD	-1.44941	-2.11587	-0.0793201	-0.336943	-0.933333	4.85449	0.845921	-1.14676	-0.370044	-1.92661	0.657277	-0.69627	0	0.212928	-0.56	-0.284264	-0.271845	-0.76087	-2.60282	-2.20328	4.22836	-0.550562	-1.84362	0.089172	-1.84211	-0.679612	-0.888889	-0.93617	1.22182	1.22182
Pep76	aa 219-233	DQKDEYELLCLDGSR	-0.527059	-2.39798	0.0793201	-0.606498	-0.933333	0	0	0.191126	-0.370044	-0.256881	-0.131455	0.795737	-1.03067	-0.319392	1.12	0.568528	-0.951456	-0.152174	-0.709859	-2.38689	2.99079	1.17978	-1.7284	-0.44586	0	-0.407767	-2.15873	0.595745	1.01818	1.01818
Pep77	aa 222-236	DEYELLCLDGSRQPV	-1.18588	-1.55164	-0.555241	-0.53911	-1.2	0	1.01511	1.52901	-1.23348	-1.92661	0	-0.298401	0	-0.425856	-0.56	-1.27919	0.407767	-1.06522	-0.867606	-1.10164	-0.928177	-1.80899	-2.53498	0.089172	-0.122807	-0.679612	-1.77778	-0.0851064	0	0
Pep78	aa 225-239	ELLCLDGSRQPVDNY	-1.18588	0.423174	0.713881	-0.0673887	-1.33333	0.346749	-0.338369	0.382253	-0.740088	-0.770642	0.131455	-0.0994671	0.171779	0	-1.68	0.284264	-0.679612	-1.21739	-0.867606	-1.46885	1.186	-1.49438	0.691358	-0.44586	-0.245614	0	-1.26984	0.765957	-0.407273	-0.407273
Pep79	aa 228-242	CLDGSRQPVDNYKTC	-1.18588	8.74559	-0.23796	-0.202166	0.533333	-1.21362	0.507553	1.52901	-0.370044	0	0.788732	0.994671	-0.687117	2.12928	-1.12	3.83756	4.07767	0.152174	10.0169	-2.20328	18.8729	-0.393258	-1.95885	0.624204	2.82456	-0.679612	-1.52381	1.10638	-0.407273	-0.407273
Pep80	aa 231-245	GSRQPVDNYKTCNWA	-1.58118	0.141058	0.0793201	-0.606498	-1.2	-2.25387	-0.338369	0.191126	-0.863436	0.642202	-0.525822	-0.298401	-0.687117	0	-1.12	-0.426396	0	-0.913043	-0.394366	-1.46885	0.464088	-0.0786517	1.03704	-1.15924	0.122807	-0.271845	-2.15873	-0.595745	-1.42545	-1.42545
Pep81	aa 234-248	QPVDNYKTCNWARVA	-0.658824	-0.846348	0.713881	-0.336943	0.4	-0.866873	-0.338369	-0.191126	-1.35683	0	-1.1831	-0.69627	-0.858896	0.106464	-0.373333	-1.27919	0.135922	-0.152174	-2.28732	-2.01967	-0.360958	-0.235955	-1.15226	-1.33758	0.491228	-0.679612	-2.66667	-0.0851064	0.407273	0.407273
Pep82	aa 237-251	DNYKTCNWARVAAHA	-0.658824	-1.26952	0.0793201	-0.53911	-0.8	-0.866873	-0.507553	-1.33788	-0.61674	-0.770642	-1.84038	-0.69627	-0.343558	-0.745247	0.56	-0.71066	0.815534	0.152174	-1.34085	-1.83607	2.99079	-0.0786517	0.230453	-0.980892	0.614035	0.135922	-2.53968	0.0851064	-1.62909	-1.62909
Pep83	aa 240-254	KTCNWARVAAHAVVA	-1.58118	-1.26952	-0.872521	-0.741276	0	-0.866873	-0.169184	0.764505	-0.493392	0.385321	-0.788732	-1.19361	-0.687117	-0.638783	0.56	-0.852792	-2.03883	-0.304348	-0.552113	-2.57049	2.11418	-0.393258	-1.26749	-0.802548	-0.736842	0.407767	-1.77778	-0.93617	1.01818	1.01818
Pep84	aa 243-257	NWARVAAHAVVARDD	-1.84471	-0.141058	-1.1898	-0.606498	-0.933333	0	0.169184	-0.955631	-1.11013	-1.92661	-1.84038	-0.298401	-1.88957	-0.638783	0	-1.98985	-1.08738	-0.76087	-0.867606	-0.918033	3.14549	0.393258	-2.41975	-1.33758	-1.47368	-0.951456	-2.15873	0.425532	-0.407273	-0.407273
Pep85	aa 246-260	RVAAHAVVARDDNKV	-1.31765	-1.83375	-1.1898	-1.07822	-1.86667	-0.866873	0.169184	-2.10239	-0.863436	-2.31193	-1.70892	-0.198934	-1.54601	0	-0.373333	-1.56345	-2.03883	-0.608696	-1.34085	-2.01967	-0.515654	-0.865169	-1.7284	-2.76433	-0.368421	-1.76699	-2.79365	-0.765957	-0.814545	-0.814545
Pep86	aa 249-263	AHAVVARDDNKVEDI	-2.89882	-2.53904	-2.14164	-0.808664	-1.6	-1.90712	0.338369	-1.33788	0	-1.41284	-0.788732	-1.09414	-1.37423	-0.958175	0	-0.71066	-2.58252	0.608696	-2.44507	-1.83607	-2.37201	-1.80899	-1.84362	-2.2293	-1.47368	-1.49515	-2.4127	-0.425532	-1.42545	-1.42545
Pep87	aa 252-266	VVARDDNKVEDIWSF	-1.31765	-2.11587	-1.34844	-1.01083	-1.73333	0.346749	-1.18429	0.382253	-0.740088	-2.18349	-0.920188	-1.69094	0	-0.212928	-0.56	-0.852792	-2.17476	0.152174	-2.28732	-2.57049	-2.06262	-0.0786517	-0.230453	-1.51592	-2.08772	-0.951456	-2.53968	-0.765957	-1.22182	-1.22182
Pep88	aa 255-269	RDDNKVEDIWSFLSK	-1.84471	-2.39798	-0.396601	-1.54994	-1.6	-3.12074	-0.845921	-2.86689	-1.11013	-0.642202	-1.70892	-0.994671	-1.03067	-0.106464	-1.30667	-2.98477	-1.08738	0	0.0788732	-2.57049	-2.26888	-1.65169	1.26749	-0.624204	-0.491228	-1.49515	-3.30159	-0.765957	-0.814545	-0.814545
Pep89	aa 258-272	NKVEDIWSFLSKAQS	-1.44941	-1.12846	-0.23796	-1.41516	-1.2	-1.387	0.507553	-0.382253	-1.11013	-0.642202	-0.262911	0	-1.03067	-0.319392	-0.933333	-0.852792	-1.2233	-0.608696	-1.34085	-3.30492	-2.01105	0.235955	0.345679	-0.267516	0	-0.951456	-2.79365	-1.78723	0	0
Pep90	aa 261-275	EDIWSFLSKAQSDFG	-1.84471	-2.11587	-2.30028	-0.876053	-1.73333	-2.94737	-0.845921	-0.382253	-0.740088	-0.385321	-0.657277	-0.397869	-1.03067	-0.425856	-1.49333	-2.13198	-1.35922	0.913043	-1.65634	-2.01967	-2.26888	-0.235955	-0.230453	-2.2293	-1.47368	-1.2233	-1.14286	-1.95745	-0.407273	-0.407273
Pep91	aa 264-278	WSFLSKAQSDFGVDT	-0.922353	-2.53904	-1.03116	-1.07822	-1.46667	-0.693498	-0.845921	-1.14676	-1.23348	-2.05505	-0.525822	-1.19361	0.687117	0.638783	-1.68	0	-0.815534	0.304348	-1.97183	-2.57049	-1.80479	-0.0786517	-1.38272	-1.15924	-1.59649	1.08738	-3.1746	-0.93617	-2.03636	-2.03636
Pep92	aa 267-281	LSKAQSDFGVDTKSD	-0.527059	-2.25693	-0.396601	-0.53911	-1.2	0.173375	-0.507553	-1.91126	-1.97357	-1.79817	0.657277	-0.596803	0.687117	-0.958175	-2.05333	-0.568528	-0.407767	-0.456522	-2.12958	-1.46885	-0.825046	-1.33708	-2.76543	-1.33758	-1.22807	-0.271845	-2.15873	0.0851064	1.01818	1.01818
Pep93	aa 270-284	AQSDFGVDTKSDFHL	-1.71294	-1.83375	-1.34844	-0.404332	-1.46667	-2.0805	-1.01511	-0.955631	-1.23348	-0.385321	0	-1.09414	-0.687117	-0.532319	-1.86667	-1.13706	-1.2233	-1.21739	-1.65634	-1.10164	-2.01105	-0.865169	-1.15226	-0.267516	-0.491228	-0.951456	-2.79365	-0.595745	-0.814545	-0.814545
Pep94	aa 273-287	DFGVDTKSDFHLFGP	-1.71294	-0.282116	-1.34844	-1.01083	-1.2	-1.56037	-0.169184	0	-0.493392	-0.256881	-1.31455	0	-0.515337	-1.06464	-0.373333	-0.284264	-0.271845	-1.21739	-1.1831	1.28525	-2.5267	-1.49438	9.56379	-0.44586	-0.859649	1.35922	-3.04762	-1.61702	0.610909	0.610909
Pep95	aa 276-290	VDTKSDFHLFGPPGK	-1.71294	-0.987406	0.555241	-0.741276	-0.666667	-0.346749	-0.507553	0	-0.740088	0.770642	-0.920188	0	-0.515337	-0.638783	-0.746667	-1.56345	-0.679612	-0.304348	-0.867606	-0.183607	-2.01105	-0.550562	-0.576132	-0.089172	-0.368421	0.679612	-2.79365	-2.46809	-1.42545	-1.42545
Pep96	aa 279-293	KSDFHLFGPPGKKDP	-1.05412	0.987406	0.396601	-0.606498	-1.73333	-0.693498	-1.52266	-0.955631	-0.61674	1.15596	-0.657277	0.298401	-0.171779	-0.958175	-0.933333	0.142132	-1.49515	-0.304348	-1.65634	-0.183607	-2.5267	-0.235955	0.921811	-2.05096	-1.10526	1.35922	-3.42857	-1.61702	-0.610909	-0.610909
Pep97	aa 282-296	FHLFGPPGKKDPVLK	-1.58118	0.846348	-0.555241	-0.269555	-0.4	-0.520124	0.676737	-0.764505	-1.11013	1.92661	-0.657277	-1.09414	-0.343558	-0.319392	-0.373333	-1.56345	-1.35922	-0.76087	-1.65634	-2.57049	-2.26888	-0.865169	-0.806584	-1.51592	-0.368421	-0.135922	-2.79365	-0.93617	-1.83273	-1.83273
Pep98	aa 285-299	FGPPGKKDPVLKDLL	-1.18588	0.282116	-0.713881	-0.943442	-0.8	-1.04025	0.338369	-0.191126	-0.61674	-0.12844	-0.525822	-1.69094	-0.343558	-0.106464	-2.05333	-1.70558	-1.63107	-0.304348	-2.60282	-2.01967	-2.73297	-0.235955	-1.84362	-1.15924	-0.982456	-0.271845	-2.79365	-0.425532	-0.610909	-0.610909
Pep99	aa 288-302	PGKKDPVLKDLLFKD	-1.58118	-2.25693	-0.23796	-1.07822	-1.33333	-2.0805	-0.845921	-0.573379	-0.986784	-1.54128	-0.920188	-0.795737	-1.20245	-0.958175	-0.56	-2.13198	-0.951456	-0.913043	-1.34085	-0.918033	-1.44383	-1.17978	-1.61317	-2.05096	-2.21053	-0.135922	-3.55556	-0.765957	-1.62909	-1.62909
Pep100	aa 291-305	KDPVLKDLLFKDSAI	-2.24	-0.70529	0.0793201	-0.808664	-1.86667	-1.04025	-1.86103	3.05802	-1.72687	-1.54128	-0.788732	-0.397869	-1.37423	0	-0.56	-1.13706	-2.03883	0.304348	-1.49859	-2.01967	-2.5267	-0.865169	-2.1893	-1.51592	0.245614	-2.03883	-1.77778	-1.2766	-1.01818	-1.01818
Pep101	aa 294-308	VLKDLLFKDSAIMLK	-2.10824	-2.53904	-0.0793201	-0.741276	-2.26667	-0.520124	-0.338369	-1.52901	-0.61674	0.770642	-1.44601	-0.198934	-1.54601	-0.638783	-0.746667	-1.56345	-0.951456	-0.304348	-1.65634	-2.20328	-2.26888	0.393258	-1.95885	-2.40764	0.491228	-2.17476	-1.77778	-1.2766	-2.03636	-2.03636
Pep102	aa 297-311	DLLFKDSAIMLKRVP	-1.31765	-1.55164	0.0793201	-0.404332	-1.06667	1.387	-0.676737	3.24915	-0.863436	-0.12844	-0.920188	-0.497336	-0.515337	-0.851711	0.933333	-1.56345	-1.49515	-0.76087	0.0788732	-2.57049	-1.4954	-0.0786517	5.30041	-0.267516	2.08772	0.679612	-2.03175	-2.6383	-1.42545	-1.42545
Pep103	aa 300-314	FKDSAIMLKRVPSLM	-0.922353	-1.41058	1.03116	0	-1.6	0.346749	0.169184	-0.955631	-0.740088	1.79817	-0.394366	0	0.515337	0	-0.746667	1.42132	-1.35922	-0.456522	-1.34085	-1.65246	2.93923	-0.550562	1.15226	-0.624204	4.05263	0.679612	-1.26984	-1.2766	0.407273	0.407273
Pep104	aa 303-317	SAIMLKRVPSLMDSQ	-0.922353	-0.70529	-0.555241	0	-1.2	-1.21362	-0.338369	-0.955631	-1.23348	1.2844	-0.131455	0.795737	0.515337	-0.106464	0.56	0.284264	0.271845	-0.913043	0.867606	-0.367213	2.5267	0.235955	-0.460905	0.624204	1.59649	-0.135922	-1.01587	-0.93617	-0.814545	-0.814545
Pep105	aa 306-320	MLKRVPSLMDSQLYL	-0.922353	-2.39798	0.555241	0.269555	-1.33333	-0.173375	-0.338369	0	-0.370044	0.899083	0.920188	0.596803	0	0.212928	-0.56	1.56345	-0.271845	-0.304348	-0.552113	-1.46885	-0.618785	-0.0786517	-1.38272	0.44586	0.491228	-2.17476	-1.26984	-0.255319	-1.01818	-1.01818
Pep106	aa 309-323	RVPSLMDSQLYLGFE	-1.18588	-1.55164	-0.555241	-0.202166	-1.33333	-0.346749	0.169184	-1.52901	-0.123348	0.256881	-0.131455	0.497336	-0.515337	-0.958175	0	2.13198	-1.08738	-0.304348	-2.12958	-0.734426	-2.37201	0.235955	-0.345679	-0.44586	0.736842	-0.271845	-3.68254	-1.95745	0	0
Pep107	aa 312-326	SLMDSQLYLGFEYYS	-0.263529	-3.38539	-0.555241	0.0673887	-1.06667	-2.25387	0	0.191126	-1.11013	0.12844	1.1831	0.298401	0	-0.106464	-0.56	0.994924	0.135922	0.304348	-0.709859	-2.7541	-1.3407	-0.550562	2.99588	-0.44586	-1.59649	-1.08738	-1.65079	-1.10638	-1.01818	-1.01818
Pep108	aa 315-329	DSQLYLGFEYYSAIQ	-1.05412	-1.97481	-1.34844	0.0673887	-1.06667	-1.21362	-1.86103	-1.33788	-0.246696	-0.513761	-0.262911	-0.198934	-1.54601	-0.106464	-0.933333	0.284264	-0.407767	-1.06522	-1.02535	-1.28525	-1.75322	-0.707865	4.14815	-0.624204	1.35088	-1.35922	0.380952	-2.29787	0.203636	0.203636
Pep109	aa 318-332	LYLGFEYYSAIQSMR	-1.05412	0.282116	-0.713881	0.53911	-2.26667	-1.21362	-0.169184	0.955631	0.493392	1.15596	-0.788732	0.596803	0.171779	-0.638783	-0.56	7.53299	0.271845	0.304348	-0.0788732	-0.918033	-0.825046	0.393258	0.806584	0.267516	1.7193	-1.76699	-2.28571	-0.595745	1.42545	1.42545
Pep110	aa 321-335	GFEYYSAIQSMRKDQ	-1.18588	-1.12846	-0.0793201	-0.336943	-1.33333	-1.04025	-1.35347	-0.955631	-0.246696	0.513761	-0.262911	0.69627	0	-0.745247	-0.186667	0	-0.135922	-0.608696	0.0788732	0.734426	0.412523	-0.0786517	0.115226	-0.802548	1.84211	-1.76699	-0.888889	-1.95745	-0.814545	-0.814545
Pep111	aa 324-338	YYSAIQSMRKDQLTP	-1.71294	-1.55164	-0.555241	0.202166	-1.86667	-0.866873	-0.676737	2.29352	-0.740088	0.385321	0.525822	0.795737	-0.171779	0	-0.186667	-1.13706	-0.815534	0	-0.709859	-1.10164	-1.90792	1.33708	10.0247	-1.51592	1.59649	0.407767	-2.28571	0.425532	0.203636	0.203636
Pep112	aa 327-341	AIQSMRKDQLTPSPR	0	-2.25693	0.555241	0.269555	-1.2	-0.866873	0.507553	1.72014	0.370044	1.79817	1.05164	1.19361	0.515337	0.958175	-0.373333	-0.71066	-0.271845	0.304348	0.394366	-0.55082	-0.721915	-0.707865	0.230453	0.44586	3.19298	1.08738	-1.52381	-0.255319	-0.814545	-0.814545
Pep113	aa 330-344	SMRKDQLTPSPRENR	-1.58118	-1.41058	-0.0793201	0.336943	-1.06667	-0.520124	0.338369	0.382253	-0.123348	1.66972	0	0.497336	1.54601	0.425856	0	-0.71066	0	0.304348	-1.1831	0	-0.154696	-0.550562	-1.7284	1.15924	4.54386	-0.679612	-1.90476	-0.93617	-1.01818	-1.01818
Pep114	aa 333-347	KDQLTPSPRENRIQW	-0.395294	-1.12846	0.23796	0	-1.46667	-1.56037	0.338369	-0.382253	0.986784	0.642202	-0.131455	1.19361	1.03067	0.745247	0	-0.852792	0	-0.456522	-0.552113	1.65246	-1.85635	1.17978	0.230453	-0.267516	2.94737	-0.271845	-1.77778	-0.765957	-2.03636	-2.03636
Pep115	aa 336-350	LTPSPRENRIQWCAV	-0.658824	0.282116	-0.555241	0.53911	-1.6	0.346749	1.18429	1.91126	1.35683	0.12844	0.262911	-0.298401	-0.687117	-0.212928	-0.746667	-0.852792	0.679612	-0.913043	-0.867606	-0.734426	1.23757	-0.550562	0.806584	-0.089172	3.92982	-0.951456	-2.15873	-1.44681	0.203636	0.203636
Pep116	aa 339-353	SPRENRIQWCAVGKD	-2.10824	-2.82116	-0.23796	0.336943	-0.933333	0.346749	0.169184	0	-1.11013	-0.513761	-1.31455	-0.497336	0.171779	-1.1711	0.56	-1.84772	-0.407767	0.152174	-0.709859	0	2.6814	0.235955	-2.53498	-0.267516	0.614035	-0.815534	-2.66667	-1.44681	-0.407273	-0.407273
Pep117	aa 342-356	ENRIQWCAVGKDEKS	-0.922353	-0.70529	-1.50708	-0.808664	-1.86667	-0.520124	-0.338369	-1.14676	-0.986784	1.02752	-0.131455	-0.497336	0.343558	-0.638783	-0.746667	-1.56345	-0.543689	-0.456522	-2.28732	-1.83607	-1.186	0.235955	-2.1893	-0.980892	0.368421	-1.76699	-2.28571	-0.425532	0.407273	0.407273
Pep118	aa 345-359	IQWCAVGKDEKSKCD	-0.790588	0	0.0793201	0.269555	-0.8	0.520124	0.507553	0	-0.246696	-1.41284	0.131455	1.09414	1.03067	-0.638783	0.56	-1.84772	2.85437	1.21739	-0.709859	-0.918033	4.74401	-0.235955	-2.41975	-0.802548	-0.614035	-1.35922	-3.04762	-0.255319	-0.814545	-0.814545
Pep119	aa 348-362	CAVGKDEKSKCDRWS	-1.44941	-1.83375	0.555241	0	-1.33333	0.173375	1.01511	0	-0.740088	0.385321	-0.788732	1.09414	1.20245	-0.638783	0.56	-1.70558	-0.407767	0.152174	0.394366	-0.183607	0.412523	-0.0786517	-1.26749	-0.802548	0.368421	-1.08738	-1.39683	-0.425532	-0.407273	-0.407273
Pep120	aa 351-365	GKDEKSKCDRWSVVS	-1.18588	-1.6927	0.396601	-0.336943	-0.933333	-0.520124	-0.169184	-0.191126	-0.986784	-0.256881	0	0	0.343558	-1.38403	0	-0.426396	0.135922	-0.456522	-1.34085	-0.55082	-1.28913	-0.550562	-0.691358	-0.267516	0.614035	-1.08738	-2.92063	-0.0851064	-1.01818	-1.01818
Pep121	aa 354-368	EKSKCDRWSVVSNGD	-1.44941	-0.141058	-0.23796	4.91937	-1.46667	-0.693498	0.338369	-1.14676	-1.23348	-1.02752	-0.131455	0.198934	1.37423	-1.27757	-1.86667	0	-0.951456	-0.152174	-1.02535	0	1.90792	-0.707865	-1.03704	-0.980892	4.05263	-1.49515	-1.77778	-2.6383	-0.407273	-0.407273
Pep122	aa 357-371	KCDRWSVVSNGDVEC	-0.131765	6.06549	0.0793201	-0.134777	-2	-0.173375	0.676737	1.52901	-0.740088	-1.54128	-0.262911	0.69627	1.71779	1.06464	-1.12	1.13706	3.80583	1.52174	2.60282	-1.10164	10.674	0.550562	-0.806584	0.980892	2.21053	-1.08738	-1.77778	-0.0851064	0	0
Pep123	aa 360-374	RWSVVSNGDVECTVV	-0.263529	-1.12846	0.555241	-0.134777	-1.86667	0	0.507553	1.14676	0	-0.642202	0.262911	0.397869	1.37423	-1.27757	-0.746667	-1.84772	1.2233	0	0.23662	-1.46885	0.979742	0.0786517	-0.921811	0.089172	0.982456	-1.08738	-2.28571	0.425532	-1.42545	-1.42545
Pep124	aa 363-377	VVSNGDVECTVVDET	-1.71294	-0.282116	-0.713881	-0.673887	-1.06667	1.387	0.507553	0.191126	-0.370044	-0.385321	0	0.298401	0.687117	-0.532319	-0.746667	-1.42132	-0.815534	0	-1.1831	-2.20328	0.154696	0.235955	-1.95885	0.44586	-0.982456	-1.08738	-1.90476	-0.93617	-0.407273	-0.407273
Pep125	aa 366-380	NGDVECTVVDETKDC	-1.18588	6.20655	-1.50708	-0.134777	-0.533333	1.90712	0.676737	0.955631	-0.246696	-0.256881	0.525822	0.795737	0.858896	0.532319	0.186667	1.98985	4.75728	-0.608696	2.76056	-1.28525	10.3646	0.550562	-2.41975	-0.624204	2.57895	-0.679612	-1.65079	0.255319	-0.407273	-0.407273
Pep126	aa 369-383	VECTVVDETKDCIIK	-1.31765	-0.987406	-0.396601	-0.202166	-1.2	-0.520124	0.845921	0.764505	0	-0.513761	0.525822	0.397869	0	-0.212928	-0.56	-1.56345	-0.815534	0.76087	-1.02535	-2.01967	-0.928177	-0.707865	-2.1893	-1.15924	-1.22807	-1.76699	-2.53968	-0.765957	1.01818	1.01818
Pep127	aa 372-386	TVVDETKDCIIKIMK	-0.527059	-0.846348	0.713881	-0.336943	-2.13333	-0.173375	-0.507553	0	-1.48018	-0.256881	-0.394366	1.09414	1.03067	-1.06464	0	-1.98985	-0.815534	-0.152174	-1.49859	-1.65246	-0.618785	-0.865169	-2.07407	-0.802548	0	-1.35922	-2.4127	-0.595745	0.407273	0.407273
Pep128	aa 375-389	DETKDCIIKIMKGEA	-2.37176	-0.846348	-1.34844	-0.606498	-1.06667	-0.173375	0	-2.29352	-0.61674	-0.770642	-1.05164	-0.298401	0.515337	-1.59696	0	-1.56345	-0.815534	-0.608696	-1.49859	-1.65246	-0.515654	-0.393258	-1.84362	-1.15924	-0.982456	-1.49515	-2.66667	-0.595745	0.407273	0.407273
Pep129	aa 378-392	KDCIIKIMKGEADAV	-0.658824	-1.97481	-1.03116	-0.404332	-0.4	-1.387	-0.845921	-0.191126	-1.72687	-0.256881	-0.262911	-0.397869	0	-1.1711	0	-0.994924	-0.271845	-0.608696	-0.23662	-0.183607	0.825046	0.865169	-0.806584	0.267516	1.47368	-0.951456	-1.90476	-0.93617	-0.814545	-0.814545
Pep130	aa 381-395	IIKIMKGEADAVALD	-1.44941	-2.82116	-1.1898	0.0673887	-1.06667	-0.693498	0.338369	-1.91126	-0.61674	-1.15596	-0.394366	-0.596803	-0.858896	-1.06464	0.186667	-1.42132	-0.407767	0.913043	-0.867606	-1.28525	1.44383	-0.235955	-1.84362	0.802548	-1.35088	0.815534	-2.4127	-1.44681	-0.407273	-0.407273
Pep131	aa 384-398	IMKGEADAVALDGGL	-1.18588	-2.6801	-1.34844	0.134777	-0.933333	-0.520124	0.676737	0.573379	-1.35683	0.770642	0.788732	-0.497336	0.343558	-0.532319	1.12	0.142132	-0.543689	-0.76087	-1.65634	0.183607	1.95948	0.865169	-2.07407	0.624204	0	2.17476	-2.92063	-0.93617	0.203636	0.203636
Pep132	aa 387-401	GEADAVALDGGLVYT	0.131765	-2.82116	-0.555241	0.0673887	-1.46667	-0.693498	0.507553	-0.955631	-0.863436	0.770642	0.525822	-0.198934	0.687117	-0.532319	0.56	-1.27919	-0.271845	0.608696	-0.552113	0.367213	-2.26888	0.393258	1.61317	-1.69427	0.122807	1.90291	-1.90476	-0.765957	-1.83273	-1.83273
Pep133	aa 390-404	DAVALDGGLVYTAGV	-1.97647	-1.55164	0.396601	0.134777	0	-0.520124	0	0	-0.493392	-0.12844	0.788732	-0.397869	0.171779	-0.319392	0.186667	-1.84772	-0.407767	-0.456522	-0.23662	-0.734426	-1.4954	-0.0786517	-0.460905	-0.44586	1.47368	8.15534	-1.26984	-1.10638	0.203636	0.203636
Pep134	aa 393-407	ALDGGLVYTAGVCGL	-1.71294	1.41058	-1.03116	1.07822	-1.33333	0	-1.52266	1.14676	-0.740088	0.256881	0	0.596803	-1.03067	-0.425856	0.373333	0.142132	2.4466	-0.304348	5.91549	0.734426	1.90792	0.235955	0.115226	-0.089172	0.491228	1.49515	-2.66667	1.61702	-0.407273	-0.407273
Pep135	aa 396-410	GGLVYTAGVCGLVPV	-0.658824	3.24433	-0.396601	0.269555	-0.8	-0.693498	0	0.955631	-0.740088	0.385321	0	-0.0994671	-0.687117	-0.425856	0.56	-0.568528	2.85437	-0.304348	7.6507	0	-0.773481	-0.235955	-0.691358	-0.267516	0.491228	9.65049	-2.28571	1.10638	-1.83273	-1.83273
Pep136	aa 399-413	VYTAGVCGLVPVMAE	-1.31765	-0.282116	0.0793201	0.808664	-1.46667	-1.04025	0	0	-0.863436	-0.513761	-0.920188	-0.895204	-0.858896	-1.06464	0.56	0.852792	-1.08738	-0.76087	0.552113	-2.7541	2.6814	-1.33708	-1.38272	-1.15924	0.982456	0.815534	-2.28571	-0.595745	0	0
Pep137	aa 402-416	AGVCGLVPVMAERYD	0	-1.83375	0.0793201	3.09988	-0.8	0.520124	0.845921	0.382253	-0.493392	-0.256881	0	0	0.343558	-0.106464	-2.24	0.852792	-0.407767	0	-0.394366	0	10.7772	-0.393258	-0.345679	0.267516	-0.491228	1.2233	-2.15873	-0.595745	-0.814545	-0.814545
Pep138	aa 405-419	CGLVPVMAERYDDES	-0.658824	-1.26952	-0.872521	-0.202166	-0.8	1.56037	0	0	-1.35683	-0.642202	-0.131455	-1.09414	0.515337	0.425856	-0.746667	0	-0.135922	0.152174	-0.0788732	-2.01967	0.464088	-0.393258	-1.61317	0.44586	-2.08772	-0.407767	-1.90476	-0.0851064	-0.407273	-0.407273
Pep139	aa 408-422	VPVMAERYDDESQCS	-0.131765	4.3728	1.34844	0.202166	0.266667	2.94737	0.507553	1.91126	0.123348	-0.256881	0.394366	0.497336	1.54601	-0.212928	-1.49333	0.426396	1.63107	1.06522	-1.02535	-0.55082	2.21731	0.550562	-0.576132	0.624204	-0.736842	-0.679612	-2.15873	0.765957	-1.01818	-1.01818
Pep140	aa 411-425	MAERYDDESQCSKTD	-1.31765	-2.53904	0.0793201	0.134777	-1.46667	0	0.676737	0.191126	-0.986784	-0.642202	0.525822	-0.596803	0.343558	-0.319392	0.56	-0.71066	-1.35922	-0.76087	-1.1831	-1.10164	3.55801	-0.550562	-1.49794	-0.089172	-1.35088	-1.63107	-3.1746	-0.255319	-0.407273	-0.407273
Pep141	aa 414-428	RYDDESQCSKTDERP	-1.05412	-1.26952	-0.0793201	-0.53911	-2	-1.04025	0.507553	-0.764505	-0.740088	0	-0.131455	0	-0.687117	-0.106464	0	-0.71066	-1.35922	0.152174	-0.552113	-1.65246	-0.103131	-0.393258	4.49383	0.267516	-0.491228	-0.135922	-2.15873	0.255319	-0.407273	-0.407273
Pep142	aa 417-431	DESQCSKTDERPASY	-0.658824	-0.987406	0.23796	-0.0673887	-0.8	-0.520124	0.338369	0.382253	-0.986784	0.899083	-1.31455	0.795737	-0.171779	-0.958175	-1.30667	-0.142132	-0.135922	0	-1.1831	-1.46885	-1.13444	-0.707865	-0.345679	0.267516	0.736842	-0.135922	-2.4127	1.95745	-1.42545	-1.42545
Pep143	aa 420-434	QCSKTDERPASYFAV	-1.84471	-1.26952	0.396601	-0.269555	-2	-2.25387	-0.169184	1.72014	-0.61674	-1.02752	0.525822	-0.298401	-1.20245	-0.106464	0.186667	-0.71066	-0.951456	-0.608696	-2.12958	-0.918033	-2.01105	-1.02247	-1.26749	1.15924	1.10526	-0.271845	-1.26984	0.595745	-0.407273	-0.407273
Pep144	aa 423-437	KTDERPASYFAVAVA	-1.71294	-2.25693	-0.396601	-0.741276	-0.533333	-1.73375	0.338369	-1.33788	-1.23348	-0.642202	-0.394366	-1.09414	-1.37423	-1.1711	-0.373333	-1.42132	-0.543689	-0.608696	-1.65634	-2.9377	-1.65009	-1.49438	-1.7284	-1.15924	-1.84211	-1.35922	-2.53968	0.0851064	-1.62909	-1.62909
Pep145	aa 426-440	ERPASYFAVAVARKD	-1.31765	-1.97481	-0.396601	-0.741276	-1.33333	-0.866873	-1.01511	0	-0.986784	-1.66972	-0.394366	-0.795737	-1.20245	-0.851711	-2.05333	-0.426396	-1.63107	-0.304348	-2.12958	-2.01967	0.154696	-0.393258	-1.38272	-1.51592	-2.21053	-0.951456	-2.79365	-0.0851064	-0.203636	-0.203636
Pep146	aa 429-443	ASYFAVAVARKDSNV	-1.71294	-1.83375	-0.0793201	-0.673887	-2	-2.42724	-1.69184	-1.33788	-0.61674	-0.642202	-1.05164	-0.0994671	-1.37423	0.212928	-1.30667	-1.56345	-1.2233	-0.152174	-0.394366	-1.28525	-1.54696	0.393258	-1.26749	-2.05096	0	-0.815534	-2.28571	-1.2766	0.407273	0.407273
Pep147	aa 432-446	FAVAVARKDSNVNWN	-0.527059	-0.846348	0.0793201	-0.808664	-1.2	-0.693498	0.676737	-0.764505	-0.986784	0.513761	-0.788732	0	-1.88957	0.851711	-0.56	-0.284264	1.2233	-0.608696	-0.23662	-1.10164	-1.54696	0.235955	3.34156	-0.267516	1.96491	-1.49515	-2.15873	-1.95745	-1.01818	-1.01818
Pep148	aa 435-449	AVARKDSNVNWNNLK	-1.58118	-0.987406	-0.23796	0.134777	-1.06667	-0.693498	-1.18429	-0.382253	-1.11013	0.385321	-1.1831	-0.994671	-0.858896	0.319392	0.373333	-1.70558	0.679612	-0.913043	-1.1831	-2.7541	-2.32044	-1.65169	-1.7284	-1.51592	3.19298	-0.951456	-1.26984	-0.93617	1.01818	1.01818
Pep149	aa 438-452	RKDSNVNWNNLKGKK	24.3765	14.529	10.3909	12.0626	7.33333	10.4025	8.12085	9.93857	8.01762	11.8165	4.60094	1.88988	1.71779	4.15209	10.8267	5.11675	4.62136	3.65217	4.49577	4.03934	0.154696	1.96629	-0.806584	16.3185	14.1228	5.84466	14.4762	5.87234	10.5891	10.5891
Pep150	aa 441-455	SNVNWNNLKGKKSCH	-0.922353	3.24433	-0.396601	-0.741276	-0.266667	-1.56037	-0.169184	-1.14676	-0.123348	1.41284	-1.44601	0.397869	-0.171779	0.532319	0	-2.13198	1.2233	-0.608696	-1.65634	-1.46885	0.721915	0.393258	-0.921811	0.980892	2.45614	0	-0.888889	-0.765957	0	0
Pep151	aa 444-458	NWNNLKGKKSCHTAV	-2.37176	-1.26952	-0.713881	-0.876053	-0.933333	-0.866873	0.507553	-0.191126	-0.863436	0	-0.131455	0.298401	-1.20245	0.532319	-0.373333	-1.13706	-0.951456	-0.913043	-1.1831	-2.9377	-0.567219	-1.02247	-1.26749	-1.33758	1.7193	-0.951456	-2.53968	0.765957	-0.814545	-0.814545
Pep152	aa 447-461	NLKGKKSCHTAVGRT	-1.97647	-1.97481	-0.872521	-1.01083	-1.33333	-0.520124	-0.507553	-2.67577	-0.493392	-0.256881	-0.788732	-0.198934	-1.54601	-0.319392	-1.86667	-1.84772	-0.679612	0.304348	-0.709859	-1.28525	-2.01105	0.0786517	-1.38272	-1.33758	0.982456	-0.407767	-2.79365	0.765957	-0.610909	-0.610909
Pep153	aa 450-464	GKKSCHTAVGRTAGW	-1.18588	-1.26952	-0.555241	-0.808664	-1.46667	-0.520124	0.169184	0.573379	-0.123348	1.66972	0.657277	0.0994671	-0.343558	1.27757	-0.746667	-0.284264	-1.35922	0.608696	-0.394366	-0.734426	-1.44383	-0.707865	1.15226	-0.802548	1.22807	1.2233	-2.79365	0.595745	-1.01818	-1.01818
Pep154	aa 453-467	SCHTAVGRTAGWVIP	-1.18588	-1.12846	-0.396601	-0.943442	-1.46667	-1.387	-0.507553	4.58703	0.123348	1.02752	-0.525822	0.895204	-0.858896	0.425856	0.186667	-1.27919	-0.679612	0.304348	-0.867606	-0.55082	-2.21731	-1.49438	7.83539	1.15924	0.859649	5.16505	-2.4127	-0.255319	0.203636	0.203636
Pep155	aa 456-470	TAVGRTAGWVIPMGL	-3.03059	-1.55164	-0.23796	-1.01083	-1.2	-1.387	0.338369	1.91126	-0.740088	0.385321	-0.394366	0.596803	-1.20245	-0.212928	0.373333	-0.71066	0	-0.913043	-1.1831	0.734426	0.103131	-0.393258	0.806584	-0.267516	-0.859649	0.543689	-2.15873	-0.595745	-0.814545	-0.814545
Pep156	aa 459-473	GRTAGWVIPMGLIHN	-2.37176	0.564232	0.872521	-0.876053	-1.46667	0.173375	-0.507553	1.91126	-0.246696	1.02752	0.394366	1.39254	-0.171779	0.745247	0	0.426396	0.271845	-0.456522	0.23662	-0.734426	-0.103131	-1.33708	2.99588	0.624204	1.35088	-0.135922	-2.66667	-0.765957	-0.610909	-0.610909
Pep157	aa 462-476	AGWVIPMGLIHNRTG	-0.395294	0.423174	-0.0793201	-0.741276	-1.6	-1.21362	1.18429	-0.382253	0.246696	1.92661	0.525822	0.795737	0.171779	0	-1.12	0.284264	-0.815534	-0.76087	-0.394366	-1.10164	-1.75322	0.0786517	0.115226	-0.089172	0	0.815534	-3.68254	0.0851064	-0.407273	-0.407273
Pep158	aa 465-479	VIPMGLIHNRTGTCN	-1.18588	2.82116	-0.872521	-0.471721	-0.533333	1.56037	-0.338369	0.764505	-0.61674	1.2844	0.525822	0.397869	1.54601	0.638783	-0.746667	-0.852792	1.63107	0.456522	-1.1831	-3.30492	2.16575	0.0786517	0.115226	1.69427	1.84211	-0.407767	-2.15873	0.425532	-1.42545	-1.42545
Pep159	aa 468-482	MGLIHNRTGTCNFDE	-1.58118	-1.26952	-0.872521	-1.213	-0.533333	-0.693498	0.507553	0.955631	-1.23348	0	-0.394366	-0.198934	-1.03067	-0.106464	-0.746667	-1.13706	-1.49515	-0.76087	-1.02535	-1.65246	3.14549	0.707865	-2.30453	-1.33758	-0.614035	-1.35922	-2.03175	-0.425532	-2.24	-2.24
Pep160	aa 471-485	IHNRTGTCNFDEYFS	-1.97647	-1.26952	-1.983	-0.134777	-2	-0.693498	-0.507553	0.382253	0.123348	-1.02752	-0.525822	0	-1.03067	0	-1.49333	-0.994924	-0.543689	-0.152174	-1.65634	-1.10164	-0.515654	-0.393258	2.1893	-0.802548	-0.122807	-2.03883	-1.90476	0.255319	-1.22182	-1.22182
Pep161	aa 474-488	RTGTCNFDEYFSEGC	-1.71294	6.77078	-0.872521	-0.202166	0.266667	1.387	0.169184	1.52901	0.123348	-1.2844	-1.1831	0.994671	0.858896	0.425856	0	17.6244	4.8932	1.06522	6.07324	-2.20328	17.4291	0.393258	-1.26749	0.089172	8.22807	-1.2233	-1.39683	0.425532	0	0
Pep162	aa 477-491	TCNFDEYFSEGCAPG	-1.05412	7.75819	-0.555241	-0.53911	-0.933333	0.346749	-0.507553	2.10239	0.123348	-0.256881	-0.657277	1.49201	-0.687117	0.958175	-0.186667	-0.426396	0.271845	0.608696	-1.49859	-1.65246	1.03131	-0.550562	1.26749	-0.802548	0.122807	0.135922	-2.15873	0.425532	-1.62909	-1.62909
Pep163	aa 480-494	FDEYFSEGCAPGSPP	-0.527059	6.77078	-0.713881	0.134777	-0.933333	0.520124	0.338369	3.05802	-0.370044	0.385321	0.788732	0.994671	1.71779	1.06464	0	-0.852792	-0.815534	-0.76087	-1.1831	0	-1.03131	-0.0786517	7.83539	1.33758	0.122807	6.52427	-1.52381	-0.595745	-1.22182	-1.22182
Pep164	aa 483-497	YFSEGCAPGSPPNSR	-0.263529	-0.564232	1.1898	-0.202166	-0.933333	0	0.169184	0.191126	0.61674	2.44037	0.788732	1.69094	0.858896	0.212928	0	-0.852792	0	-0.152174	-0.394366	0.183607	-0.103131	0.707865	1.38272	0.624204	0.982456	2.71845	-1.39683	-0.93617	-1.42545	-1.42545
Pep165	aa 486-500	EGCAPGSPPNSRLCQ	-0.790588	-0.70529	-0.872521	-0.404332	-1.6	0.866873	1.01511	1.14676	0.123348	0.12844	0.525822	0.397869	1.03067	-1.27757	1.49333	-0.994924	1.08738	0.76087	-0.709859	-1.28525	0.618785	1.33708	0.921811	-0.267516	2.57895	-0.407767	-0.253968	0.255319	0.407273	0.407273
Pep166	aa 489-503	APGSPPNSRLCQLCQ	-1.05412	0.141058	-0.555241	0.0673887	-0.933333	0.520124	0	3.05802	-0.246696	0.12844	1.57746	2.18828	0.171779	0	-1.68	-0.426396	1.63107	-0.608696	-0.867606	0.183607	1.65009	0.865169	0.806584	0.624204	1.47368	-0.815534	0.634921	-0.595745	0.610909	0.610909
Pep167	aa 492-506	SPPNSRLCQLCQGSG	-0.790588	1.41058	-1.50708	0.673887	-1.33333	0.520124	-0.338369	0.955631	-0.61674	1.2844	0.262911	2.08881	-1.37423	0.319392	-1.49333	-0.284264	0.543689	0.304348	1.1831	0.55082	-0.309392	0.707865	1.61317	0.624204	1.22807	1.2233	-3.1746	-0.255319	0.203636	0.203636
Pep168	aa 495-509	NSRLCQLCQGSGGIP	-1.44941	-0.423174	0.396601	0.202166	-1.06667	0.520124	0.676737	4.96928	-0.246696	1.15596	0	2.18828	0	0.106464	0.746667	-0.994924	0.135922	0	1.1831	-0.918033	-1.3407	0.550562	10.716	0.980892	2.94737	6.66019	-2.4127	0.0851064	0.407273	0.407273
Pep169	aa 498-512	LCQLCQGSGGIPPEK	-1.84471	-1.26952	-0.713881	0.336943	-1.6	-0.173375	0.169184	-0.573379	0	0.385321	0.394366	-0.69627	0.343558	-0.851711	-0.373333	-1.27919	-1.08738	-0.608696	-0.552113	-1.65246	-1.85635	-0.393258	-0.345679	-1.51592	0.122807	3.26214	-3.1746	-0.595745	1.62909	1.62909
Pep170	aa 501-515	LCQGSGGIPPEKCVA	-0.790588	-1.83375	-1.34844	0.0673887	-2.53333	-1.04025	0.338369	0	-0.370044	0.770642	1.05164	0.994671	1.03067	-0.319392	-0.746667	-1.56345	-0.815534	-0.913043	-1.65634	-0.734426	0.0515654	0.0786517	-0.691358	-0.802548	-0.614035	2.03883	-2.15873	0.255319	-0.407273	-0.407273
Pep171	aa 504-518	GSGGIPPEKCVASSH	-0.922353	-1.41058	-0.23796	0.0673887	-1.73333	0.866873	-0.169184	0.191126	-0.246696	0.899083	0.262911	0.198934	-0.171779	-0.425856	-0.56	-0.994924	-0.271845	-0.913043	0.394366	0.183607	0.412523	-0.235955	-0.345679	0.624204	0.982456	2.03883	-2.03175	-1.44681	-0.407273	-0.407273
Pep172	aa 507-521	GIPPEKCVASSHEKY	-1.18588	-1.55164	0.713881	0.336943	0	-0.173375	0	0.955631	0.123348	0.770642	0.657277	0.795737	1.37423	0.212928	0	0.142132	-1.35922	-0.152174	-1.1831	1.65246	-1.85635	0.707865	-0.921811	0.089172	1.7193	-1.08738	-2.66667	-1.2766	-1.62909	-1.62909
Pep173	aa 510-524	PEKCVASSHEKYFGY	-1.31765	-2.25693	-0.0793201	0.269555	-1.2	0	-0.338369	0.382253	-0.370044	0.12844	-0.788732	0.198934	0.343558	-0.638783	0	-0.142132	-1.35922	0.304348	-0.552113	-0.367213	-1.54696	-0.0786517	1.61317	-0.802548	-0.368421	-1.35922	-2.4127	-1.44681	-0.203636	-0.203636
Pep174	aa 513-527	CVASSHEKYFGYTGA	-1.05412	0.846348	-1.50708	0.741276	0.4	-1.21362	-0.845921	0.191126	-0.986784	1.2844	-0.788732	0.596803	0	-0.425856	-0.373333	1.13706	0.679612	-0.608696	1.1831	-0.367213	0.206262	-0.0786517	2.07407	-2.05096	2.70175	-1.2233	-1.90476	-0.93617	1.42545	1.42545
Pep175	aa 516-530	SSHEKYFGYTGALRC	-0.658824	7.89924	-1.1898	0	-0.266667	-0.520124	0.338369	2.10239	0.493392	0.899083	-0.394366	1.49201	-0.343558	1.27757	0.186667	5.82741	4.8932	0.608696	4.81127	-0.183607	16.14	0.550562	0.460905	0.44586	7.24561	0	-2.03175	0.425532	-0.407273	-0.407273
Pep176	aa 519-533	EKYFGYTGALRCLVE	-0.922353	-1.97481	0.555241	-0.134777	-1.33333	0.173375	1.18429	0.382253	-0.863436	-1.2844	-0.131455	-0.198934	-1.03067	-0.851711	-1.12	0.994924	-0.543689	-0.608696	-0.552113	1.10164	0.154696	-0.550562	-1.26749	-0.624204	0.491228	-0.951456	-2.03175	-0.93617	0	0
Pep177	aa 522-536	FGYTGALRCLVEKGD	-0.395294	-2.11587	-1.1898	1.61733	-1.33333	0.520124	-0.338369	-1.33788	-0.986784	-1.41284	-0.131455	0	0.515337	-0.958175	-0.373333	-0.142132	-0.679612	-0.608696	-2.44507	-0.918033	1.3407	0.393258	-1.26749	-1.51592	-0.736842	-1.76699	-2.03175	-1.2766	-0.407273	-0.407273
Pep178	aa 525-539	TGALRCLVEKGDVAF	-1.05412	-2.53904	-1.03116	-0.741276	-1.06667	-2.0805	1.52266	-0.573379	-0.863436	-1.2844	0.525822	0.0994671	1.03067	-1.06464	1.12	0	-1.49515	0.456522	-1.34085	-0.918033	-0.721915	-0.707865	-0.691358	-0.624204	-0.368421	-1.08738	-2.66667	-1.2766	0.203636	0.203636
Pep179	aa 528-542	LRCLVEKGDVAFIQH	-0.790588	-1.41058	-1.66572	-0.606498	-0.933333	-1.04025	-0.507553	0	-0.370044	-0.12844	0.262911	-0.0994671	-0.171779	-0.532319	-1.49333	-0.852792	-0.543689	-0.152174	-1.65634	-0.918033	-0.515654	-0.0786517	-0.806584	-0.267516	-0.614035	-0.679612	-1.77778	-1.2766	-1.83273	-1.83273
Pep180	aa 531-545	LVEKGDVAFIQHSTV	-1.05412	-3.10327	-1.50708	0.134777	-1.33333	-0.520124	-0.507553	0.573379	-0.370044	-0.513761	-0.657277	-0.397869	-0.687117	-0.745247	-1.30667	-1.56345	-1.35922	-0.913043	-2.44507	-1.46885	-2.21731	0.235955	-1.7284	-1.69427	-0.614035	0.135922	-3.1746	-1.61702	-1.01818	-1.01818
Pep181	aa 534-548	KGDVAFIQHSTVEEN	-1.31765	-2.39798	-1.66572	-0.202166	-1.73333	-1.21362	-0.169184	-0.573379	-1.11013	-1.54128	-0.920188	-0.497336	-0.687117	-0.212928	-0.56	-1.98985	-1.35922	-0.608696	-2.12958	-2.20328	-2.57827	-0.0786517	-1.7284	-1.87261	-1.10526	-1.49515	-2.79365	-1.95745	-0.610909	-0.610909
Pep182	aa 537-551	VAFIQHSTVEENTGG	-1.18588	-2.53904	-0.713881	-0.0673887	-1.33333	-1.387	-0.845921	-0.764505	-0.246696	-1.02752	0.920188	0	0.171779	-0.851711	0.933333	-1.84772	-1.49515	-0.608696	-1.02535	-2.7541	-2.42357	-0.0786517	-1.7284	-1.33758	-0.368421	-1.35922	-2.03175	-1.10638	-0.407273	-0.407273
Pep183	aa 540-554	IQHSTVEENTGGKNK	-1.44941	-1.55164	-0.555241	-0.471721	-1.33333	-0.173375	-1.01511	-2.29352	-1.60352	0.770642	-0.131455	-0.497336	-0.343558	-1.49049	0.373333	-0.994924	-1.08738	-0.152174	-1.34085	-2.38689	-2.01105	-1.17978	-1.38272	-0.802548	0.491228	-1.63107	-2.79365	-1.10638	-0.814545	-0.814545
Pep184	aa 543-557	STVEENTGGKNKADW	-1.18588	-2.53904	-1.03116	-0.134777	-1.33333	-0.346749	0.676737	-1.33788	-0.740088	0.12844	0.525822	-0.497336	0.687117	-0.319392	-1.68	-1.70558	0.135922	0.456522	-1.49859	-1.46885	-1.39227	-0.0786517	-0.345679	-0.267516	0.368421	-0.951456	-1.65079	-1.44681	0.407273	0.407273
Pep185	aa 546-560	EENTGGKNKADWAKN	-0.658824	-1.26952	0.0793201	-0.336943	-2	-0.520124	0	0.764505	-1.35683	0.385321	0.657277	0.497336	1.54601	-0.212928	-0.746667	-0.852792	-0.543689	0.456522	-1.1831	-1.10164	-1.4954	-0.235955	-1.49794	-1.51592	1.84211	-1.08738	-1.39683	-1.95745	-0.407273	-0.407273
Pep186	aa 549-563	TGGKNKADWAKNLQM	-0.131765	-1.83375	0.872521	0.0673887	-1.86667	-2.0805	0.338369	0	-0.61674	1.92661	0.525822	1.39254	-0.687117	0.106464	0	6.82234	-0.271845	-0.456522	-0.709859	-0.55082	0.515654	0.235955	-0.460905	0.44586	1.84211	-1.35922	-2.4127	-1.61702	-0.610909	-0.610909
Pep187	aa 552-566	KNKADWAKNLQMDDF	1.97647	-1.97481	-2.30028	0.0673887	-0.8	-1.387	4.06042	0	-1.11013	0.385321	0.131455	-0.397869	1.03067	-0.958175	-0.56	10.0914	-1.08738	-1.67391	-1.02535	-0.367213	3.09392	-0.393258	-1.95885	0.624204	-0.614035	-1.08738	-2.28571	-1.61702	-0.407273	-0.407273
Pep188	aa 555-569	ADWAKNLQMDDFELL	0	-2.53904	-2.45892	0.269555	-0.8	-0.693498	2.03021	-1.72014	-0.740088	-1.02752	0	-0.795737	-0.171779	-0.958175	0.373333	5.96954	-1.49515	-0.152174	-0.709859	-1.65246	-0.721915	-1.33708	-1.7284	-0.44586	-1.7193	-2.71845	-2.28571	-1.44681	-0.407273	-0.407273
Pep189	aa 558-572	AKNLQMDDFELLCTD	0	-1.55164	-1.50708	0.269555	-0.533333	5.54799	1.01511	-1.91126	0	-0.12844	1.05164	0.69627	1.37423	-0.851711	-0.56	1.70558	-1.35922	-0.456522	0.552113	0	3.8674	0.235955	-1.7284	-0.089172	-0.982456	-1.63107	-1.52381	0.425532	-1.42545	-1.42545
Pep190	aa 561-575	LQMDDFELLCTDGRR	-0.395294	-1.41058	0.555241	0.336943	-0.8	-0.346749	0.338369	0	0	0.899083	0.131455	0.497336	0	-0.851711	-0.746667	-0.142132	-0.951456	0.456522	-0.394366	0.367213	2.16575	0.865169	-1.15226	1.15924	0.491228	-0.135922	-1.14286	0.0851064	1.01818	1.01818
Pep191	aa 564-578	DDFELLCTDGRRANV	-0.527059	-2.39798	-0.872521	-0.0673887	-1.2	-0.346749	0.169184	0.764505	0.246696	0.385321	0	0.0994671	1.88957	-0.532319	-0.746667	-1.56345	-0.135922	0.152174	-1.65634	-2.20328	-0.928177	1.17978	-0.115226	-1.51592	-0.368421	-0.679612	-1.65079	-1.10638	-1.42545	-1.42545
Pep192	aa 567-581	ELLCTDGRRANVMDY	-0.131765	0.70529	0.396601	0.741276	-1.06667	0	0.845921	0.573379	-0.370044	0.513761	0.525822	0.895204	1.54601	-0.638783	0	6.53807	-0.543689	0.304348	-0.709859	-0.55082	11.2928	1.02247	0.345679	0.980892	0.982456	-0.679612	-0.126984	0.93617	0.203636	0.203636
Pep193	aa 570-584	CTDGRRANVMDYREC	-1.05412	6.48866	0.0793201	0.269555	-1.06667	0.866873	0.169184	1.72014	0.123348	0.770642	1.44601	1.49201	1.37423	2.12928	-1.30667	6.96447	3.6699	1.52174	2.60282	0.918033	14.5414	-0.0786517	-0.691358	0.980892	1.96491	-0.543689	0	1.10638	-0.407273	-0.407273
Pep194	aa 573-587	GRRANVMDYRECNLA	-0.922353	0	1.50708	-0.134777	-1.06667	-1.56037	0	0.573379	0.123348	0.899083	0.525822	1.49201	2.06135	-0.958175	-0.746667	0.142132	0.679612	-0.152174	-0.709859	0.367213	3.09392	0.0786517	1.26749	0.802548	1.59649	-0.951456	-1.65079	0.0851064	0	0
Pep195	aa 576-590	ANVMDYRECNLAEVP	0.658824	-1.12846	0.23796	0.269555	-0.666667	0	-0.845921	0.573379	-0.246696	0	0.394366	0.994671	0.515337	-0.638783	0.746667	0	-0.135922	-0.76087	0.867606	-0.918033	0.67035	0.865169	8.7572	1.51592	0.614035	0.543689	-1.65079	-1.61702	-0.203636	-0.203636
Pep196	aa 579-593	MDYRECNLAEVPTHA	-0.395294	-0.987406	0.713881	-0.269555	-1.06667	0.520124	-0.507553	0.764505	-0.370044	0.642202	0.262911	0.596803	0.343558	-0.958175	0.186667	0	-0.951456	-1.67391	-0.709859	-1.65246	1.08287	1.02247	0.345679	0.267516	0.245614	2.58252	-1.26984	-0.425532	0	0
Pep197	aa 582-596	RECNLAEVPTHAVVV	-0.527059	-1.83375	-0.23796	0	-0.133333	-1.04025	0.845921	0.191126	-0.61674	0.12844	0	-0.397869	-1.37423	-0.851711	0.56	-1.27919	-1.2233	-0.152174	-0.709859	-2.01967	-2.01105	-1.33708	-1.7284	-1.15924	1.22807	0.679612	-2.4127	-1.61702	-0.407273	-0.407273
Pep198	aa 585-599	NLAEVPTHAVVVRPE	-0.263529	-2.11587	-1.34844	0.202166	-0.4	-1.387	0.507553	-0.382253	-0.986784	-0.513761	-0.657277	-0.298401	-0.343558	-0.638783	-0.186667	-1.13706	-0.815534	-0.913043	-1.34085	-0.55082	-1.75322	0.0786517	-2.1893	-2.05096	0.859649	1.08738	-1.39683	-0.595745	-0.814545	-0.814545
Pep199	aa 588-602	EVPTHAVVVRPEKAN	-1.71294	-1.6927	-1.1898	0.269555	-0.8	-0.693498	-1.18429	0.191126	-0.986784	0.770642	-0.920188	0.298401	-1.71779	-0.638783	-1.86667	-2.13198	-0.271845	-0.304348	-0.709859	-1.10164	-1.186	0.235955	-1.7284	-1.15924	0.122807	-0.135922	-0.888889	-1.2766	-1.01818	-1.01818
Pep200	aa 591-605	THAVVVRPEKANKIR	-1.84471	-1.41058	-2.45892	0.336943	-1.46667	-1.04025	0.676737	-2.29352	-0.493392	0.12844	0.262911	-0.298401	-0.171779	0.106464	-0.746667	-0.994924	-0.543689	-0.152174	-0.23662	-1.65246	-1.54696	0.865169	-2.65021	-0.44586	-0.859649	-1.2233	-1.52381	-0.595745	0.203636	0.203636
Pep201	aa 594-608	VVVRPEKANKIRDLL	-1.97647	-1.97481	-1.50708	0	-0.666667	-2.60062	1.01511	0.382253	-0.863436	-1.15596	-0.131455	-0.497336	0	-0.425856	0	-1.42132	-0.543689	-0.304348	-0.23662	-1.46885	-2.06262	-0.707865	-1.49794	-1.15924	-0.859649	-2.17476	-2.53968	-1.44681	0	0
Pep202	aa 597-611	RPEKANKIRDLLERQ	-0.658824	-1.97481	0.396601	0	-1.06667	0.520124	-0.507553	0.382253	-1.35683	0.385321	-0.657277	0	0	0.425856	0.186667	-0.426396	0.679612	-0.456522	-1.34085	-0.918033	-1.44383	1.33708	-0.691358	-0.980892	-0.122807	-2.17476	-2.03175	0.425532	-1.62909	-1.62909
Pep203	aa 600-614	KANKIRDLLERQEKR	-0.527059	-1.26952	-1.03116	-0.336943	-1.33333	0	0.169184	-1.72014	-0.370044	-0.256881	-1.31455	-0.596803	-0.171779	0.212928	-0.56	-0.994924	-0.271845	-0.913043	0.709859	0.734426	-1.03131	0.393258	-2.1893	-1.33758	0.491228	0.135922	-2.66667	-1.44681	0	0
Pep204	aa 603-617	KIRDLLERQEKRFGV	-1.31765	-2.11587	0.23796	0.0673887	-0.8	-1.387	-0.169184	-0.573379	-1.97357	0.385321	-0.788732	-0.69627	0	0.319392	-0.933333	-1.27919	-0.543689	0.152174	-0.867606	-0.367213	-2.21731	-0.550562	-1.49794	-1.33758	-0.614035	-0.271845	-1.39683	-0.595745	-1.42545	-1.42545
Pep205	aa 606-620	DLLERQEKRFGVNGS	-0.658824	-1.83375	-0.0793201	0.404332	-1.2	-0.693498	-0.169184	-3.05802	-0.61674	1.15596	-0.394366	-1.19361	0.858896	0	-1.68	-0.994924	-1.2233	0.152174	-0.709859	-1.65246	-2.37201	0.550562	0.115226	0.089172	0.859649	-0.407767	-2.66667	0.0851064	-1.01818	-1.01818
Pep206	aa 609-623	ERQEKRFGVNGSEKS	-1.18588	-1.41058	-1.34844	0.269555	-2.13333	-0.173375	-0.507553	-0.573379	-0.740088	-0.513761	-1.05164	-0.497336	0	-0.319392	0.56	-1.27919	-0.407767	0.456522	-0.394366	-0.918033	-2.21731	-0.0786517	-0.691358	-1.51592	-0.614035	-1.63107	-2.66667	0.255319	0.407273	0.407273
Pep207	aa 612-626	EKRFGVNGSEKSKFM	-2.10824	-1.55164	-0.23796	-0.53911	-1.06667	-1.73375	0.507553	-0.573379	-1.23348	-0.12844	-0.920188	-0.795737	-0.515337	-0.106464	-1.49333	3.9797	0.543689	-0.304348	-1.02535	-0.367213	-0.773481	0.393258	-0.921811	-0.624204	0.245614	-0.815534	-2.28571	-1.61702	-0.203636	-0.203636
Pep208	aa 615-629	FGVNGSEKSKFMMFE	-1.18588	-0.987406	-0.555241	-0.202166	-1.6	-0.520124	-1.01511	-0.191126	-0.740088	0	0	-0.298401	-1.03067	0	0.933333	10.2335	-0.679612	0.152174	-1.1831	-1.83607	0.257827	-0.550562	-2.07407	-2.05096	1.47368	-1.35922	-2.15873	-0.0851064	-0.203636	-0.203636
Pep209	aa 618-632	NGSEKSKFMMFESQN	-0.527059	-1.55164	0.713881	-0.808664	-1.2	-0.866873	0.507553	0	-0.493392	-1.2844	-1.31455	-1.69094	-1.03067	0.319392	-0.373333	-0.71066	-0.135922	-1.36957	-2.44507	-2.20328	-0.360958	1.33708	0.576132	-0.089172	1.10526	-1.08738	-1.52381	-0.595745	-1.83273	-1.83273
Pep210	aa 621-635	EKSKFMMFESQNKDL	-2.50353	-0.846348	-0.555241	-0.808664	-1.6	-1.21362	-1.18429	0.573379	-0.246696	-1.79817	-1.05164	-1.09414	-0.687117	0.319392	0.933333	-1.27919	-1.35922	-0.152174	-1.1831	-1.10164	-1.75322	0.0786517	-2.88066	-0.624204	-1.7193	-1.76699	-2.92063	-0.595745	-1.42545	-1.42545
Pep211	aa 624-638	KFMMFESQNKDLLFK	-1.71294	-1.97481	0.23796	-0.808664	-0.8	-2.77399	0	-0.764505	-1.23348	-0.256881	-1.31455	-1.09414	0	0.319392	0.186667	-1.42132	-0.679612	-0.456522	-1.34085	-2.9377	-1.28913	1.02247	-1.49794	-1.51592	0.122807	-1.08738	-2.28571	0.0851064	-0.610909	-0.610909
Pep212	aa 627-641	MFESQNKDLLFKDLT	-1.58118	-2.53904	-0.23796	-0.471721	-1.6	-0.173375	-0.338369	-1.91126	-1.23348	-1.2844	-1.84038	-0.895204	-1.03067	-0.638783	0	-2.27411	-1.35922	-1.06522	-1.34085	-2.9377	-2.47514	-0.393258	-1.15226	-2.05096	-1.10526	-0.951456	-2.15873	-1.95745	-0.610909	-0.610909
Pep213	aa 630-644	SQNKDLLFKDLTKCL	-2.37176	-1.83375	-0.23796	-0.943442	-1.86667	0.346749	-1.52266	-0.955631	-0.740088	-2.05505	-1.44601	-0.994671	-1.71779	0	-1.30667	-0.71066	0	0	-2.12958	-2.38689	-0.257827	-0.707865	-2.1893	-1.87261	-0.982456	-0.815534	-3.04762	-0.0851064	-1.42545	-1.42545
Pep214	aa 633-647	KDLLFKDLTKCLFKV	-2.24	-2.39798	0.396601	-0.876053	-1.73333	-0.346749	-1.18429	-1.14676	-0.246696	-0.770642	-1.1831	-0.298401	0	-0.532319	-0.746667	-2.41624	-1.49515	-0.76087	0.0788732	-2.20328	-2.01105	-0.550562	-1.84362	-0.802548	-0.368421	-1.2233	-3.30159	-2.12766	-0.407273	-0.407273
Pep215	aa 636-650	LFKDLTKCLFKVREG	-1.44941	-1.41058	0.0793201	-0.808664	-1.33333	-0.173375	0.338369	-1.14676	-0.370044	-0.12844	0	-1.29307	0.515337	-0.745247	-0.186667	-1.42132	-1.35922	0	-0.552113	-1.46885	-2.57827	0.865169	-1.49794	-0.980892	0.982456	-0.951456	-1.26984	-0.425532	-0.814545	-0.814545
Pep216	aa 639-653	DLTKCLFKVREGTTY	-1.18588	-1.41058	0.555241	-0.404332	-1.33333	-1.04025	0.338369	-0.955631	0.61674	-0.642202	-1.1831	-0.198934	-0.343558	-0.106464	0.56	-1.27919	-1.2233	0	-1.34085	-0.55082	-1.90792	1.02247	-1.03704	-1.33758	0.122807	-0.951456	-1.14286	-0.93617	-1.42545	-1.42545
Pep217	aa 642-656	KCLFKVREGTTYKEF	-2.50353	-1.55164	-0.396601	-0.876053	-2	-1.21362	-0.507553	-1.33788	-0.493392	-0.385321	-1.44601	-0.198934	-1.71779	-0.319392	-1.86667	-0.568528	-0.951456	-1.06522	-1.97183	-1.28525	-2.42357	-0.550562	-2.30453	-0.44586	0	-1.76699	-3.04762	-0.93617	-0.610909	-0.610909
Pep218	aa 645-659	FKVREGTTYKEFLGD	-1.58118	-3.24433	-1.50708	0	-1.06667	-2.60062	0.507553	-1.33788	-1.48018	-2.18349	-1.05164	-0.994671	-0.171779	0	-1.68	0	-0.407767	0.304348	-1.81408	-2.20328	-0.928177	-0.393258	-0.921811	-0.624204	-0.859649	-1.35922	-2.79365	-0.595745	-1.22182	-1.22182
Pep219	aa 648-662	REGTTYKEFLGDKFY	-1.84471	-1.6927	-0.555241	-0.876053	0.666667	0.173375	-0.676737	-0.573379	-1.35683	-1.15596	-0.657277	-0.795737	0.858896	-0.212928	-0.56	-0.71066	-1.08738	-0.304348	-0.709859	-0.367213	-2.01105	-1.49438	-0.115226	-1.33758	-1.7193	-1.90291	-2.53968	-2.12766	0.203636	0.203636
Pep220	aa 651-665	TTYKEFLGDKFYTVI	-1.71294	-2.25693	-1.34844	-1.41516	-1.86667	-1.04025	-0.169184	1.72014	-0.863436	-1.79817	-0.262911	-0.298401	-0.515337	0.212928	-1.86667	-0.994924	-0.679612	0.304348	-0.867606	-1.28525	-2.57827	-0.707865	-1.7284	-0.980892	-1.47368	-1.35922	-2.28571	-0.93617	-1.83273	-1.83273
Pep221	aa 654-668	KEFLGDKFYTVISSL	-1.44941	-0.70529	-1.66572	-0.876053	-1.73333	-0.693498	0.169184	-1.91126	-0.986784	-0.642202	-0.394366	-1.19361	-1.54601	0.212928	-0.373333	-1.56345	-1.63107	-0.76087	-0.867606	-1.83607	-1.54696	-0.550562	-1.38272	-1.33758	-0.368421	-0.951456	-2.92063	0.255319	-1.62909	-1.62909
Pep222	aa 657-671	LGDKFYTVISSLKTC	-1.71294	7.61713	0.0793201	-0.606498	0.266667	0	-0.507553	0	-0.246696	-0.899083	-0.131455	0.497336	-0.858896	2.6616	-0.746667	5.25888	4.75728	0.304348	11.2789	-3.48852	16.9134	-0.393258	-1.7284	-0.624204	0.982456	-0.951456	-2.66667	1.2766	0	0
Pep223	aa 660-674	KFYTVISSLKTCNPS	-0.922353	4.3728	-1.50708	-0.943442	-0.933333	-0.520124	-0.169184	1.33788	-0.370044	-0.256881	-0.131455	0.795737	0.858896	3.40684	0	-2.27411	1.90291	-0.608696	-0.394366	-1.46885	-0.721915	-0.0786517	-0.921811	-0.980892	1.35088	0	-1.65079	-0.765957	-1.42545	-1.42545
Pep224	aa 663-677	TVISSLKTCNPSDIL	-1.71294	0.987406	0.23796	-0.471721	-0.4	0.693498	-1.01511	0.382253	-0.370044	-0.770642	0	0.298401	1.37423	0.425856	0.56	-0.284264	-0.815534	0.152174	-1.65634	-1.10164	-0.618785	-0.707865	-1.38272	-0.624204	-0.614035	0	-2.79365	-0.255319	-0.814545	-0.814545
Pep225	aa 666-680	SSLKTCNPSDILQMC	-0.922353	9.45088	-0.0793201	-0.741276	0.4	-0.173375	0.507553	2.10239	-0.493392	0.12844	0.131455	1.09414	0.171779	2.98099	0.186667	8.52792	3.53398	0.456522	3.39155	-2.38689	12.4273	0.865169	0.691358	3.12102	1.84211	-0.135922	-0.761905	0.425532	0.407273	0.407273
Pep226	aa 669-683	KTCNPSDILQMCSFL	-1.58118	0.423174	-0.396601	-0.269555	-0.4	-0.520124	0.507553	0.764505	-0.61674	0	0	0.397869	-1.71779	0.106464	0.186667	0.568528	-0.815534	-0.456522	-0.709859	-2.01967	-0.464088	0.235955	-0.921811	1.33758	0.245614	-0.271845	-1.90476	-2.12766	0	0
Pep227	aa 672-686	NPSDILQMCSFLEGK	-1.44941	-1.26952	-0.23796	-0.53911	-1.73333	-0.173375	1.69184	-0.382253	-1.48018	-0.385321	0.131455	0.397869	0.515337	0	-0.186667	0.284264	-1.35922	0.608696	-0.394366	-2.38689	-2.01105	0.0786517	-1.7284	-1.33758	0.122807	-2.85437	-2.15873	-2.12766	-0.814545	-0.814545
Pep228	aa 675-686	DILQMCSFLEGKGSG	-1.44941	-1.97481	-0.396601	0.134777	-1.46667	-0.173375	-0.169184	-0.573379	-0.246696	-0.642202	-0.131455	0.397869	-0.343558	-0.212928	-0.373333	-0.568528	-1.76699	-0.152174	-0.23662	-3.12131	-1.80479	0.550562	-0.345679	-0.089172	0.122807	-1.76699	-2.79365	0.0851064	1.01818	1.01818
Pep229	aa 678-686	QMCSFLEGKGSGSGS	-1.18588	-0.987406	1.1898	0.134777	-0.266667	0.173375	1.69184	0.191126	-0.986784	0.899083	-0.525822	1.09414	1.20245	0.958175	0	-0.426396	-0.135922	-1.06522	-0.394366	-1.83607	-1.90792	0.235955	-0.691358	0.624204	1.7193	-0.135922	-1.90476	-0.255319	0.610909	0.610909
Pep230	aa 681-686	MCSFLEGKGSGSGSG	-1.44941	-1.41058	-0.555241	0.202166	-0.4	0	0.338369	0.382253	1.48018	1.02752	1.57746	-0.198934	0.515337	0	0.186667	-0.284264	0.271845	-0.76087	-1.65634	-1.46885	-1.70166	1.17978	0	-0.089172	0.122807	0.815534	-1.90476	-0.0851064	-0.814545	-0.814545

## Sheet: z-score_ind peptides_IgG4
			tolerant group															allergic group
			T1	T2	T3	T4	T5	T6	T7	T8	T9	T10	T11	T12	T13	T14	T15	A1	A2	A3	A4	A5	A6	A7	A8	A9	A10	A11	A12	A13	blank
Pep1	aa 1-8	GSGSGSGAEVDCSRF	-2.63014	-0.606225	1.97015	1.84805	9.13281	3.22222	0.088189	0.497778	0.479657	2.28261	1.1731	0.365059	2.95222	4.66667	3.92	0.256098	0.518039	0.471083	-0.164223	5.93696	1.98786	1.45725	0.670294	0.6125	1.89831	1.16667	-0.589474	0.981227	0.388889
Pep2	aa 1-11	SGSGAEVDCSRFPNA	-0.657534	3.03112	2.80597	4.10826	15.3672	-0.222222	1.49921	0.580741	1.79872	1.26812	3.45755	0.949153	1.01483	9.24	1.68	0.170732	0.621647	0.471083	-0.57478	2.24642	2.32788	2.08178	-0.365615	0.9625	1.371	4.27778	-1.68421	1.40175	0.933333
Pep3	aa 1-14	GAEVDCSRFPNATDK	-2.52055	-2.80379	4.35821	4.32099	11.3203	-2.33333	1.67559	-1.5763	3.3576	-0.557971	7.47078	-0.730117	-0.369028	13.8133	-2.52	-1.19512	-0.828862	-0.0588854	-0.985337	-0.481375	-0.13078	-1.66543	-3.83896	-2.7125	-2.10923	-0.648148	-3.95789	-2.38298	0.466667
Pep4	aa 3-17	VDCSRFPNATDKEGK	-3.17808	-1.7429	-1.49254	-0.757835	-0.710938	-2.66667	-1.14646	-1.82519	-1.19914	-1.16667	-0.61742	-1.82529	0.369028	-1.49333	-0.84	-1.53659	-1.3469	0.353312	-1.39589	-1.60458	-2.06632	-2.28996	-4.26551	-3.9375	-1.89831	-1.81481	-4.37895	-2.45307	-0.0777778
Pep5	aa 6-20	SRFPNATDKEGKDVL	-2.63014	0.757781	-2.56716	-0.678063	-0.929688	-1.88889	-1.05827	0.82963	-2.27837	-0.557971	-1.42007	-1.60626	-2.02965	4.2	-4.2	-1.66463	-0.880666	-0.235542	-1.23167	-1.9255	-2.1971	-3.53903	-4.02176	-3.5875	-2.53107	4.01852	-4.37895	-1.89237	-0.233333
Pep6	aa 9-23	PNATDKEGKDVLVCN	-2.08219	2.87957	-0.537313	-0.465337	16.7891	8.33333	-0.264567	3.73333	-0.8394	-1.36957	1.97574	-0.0730117	-0.369028	7.46667	-0.84	-1.19512	0.880666	-1.00105	-0.821114	-1.44413	0.601588	-1.04089	-3.2296	-2.3625	-0.73823	0.583333	-3.28421	-1.1214	-0.622222
Pep7	aa 12-26	TDKEGKDVLVCNKDL	-4.05479	-3.71313	-1.85075	-0.412156	5.08594	-2.77778	-0.970079	-0.580741	-1.43897	-2.38406	0.740904	-0.584094	-0.738056	-1.02667	-3.92	-1.75	-1.3987	-0.706625	-1.72434	-2.24642	-1.25549	-2.70632	-4.32644	-4.2875	-2.84746	-1.62037	-4.12632	-2.03254	-0.622222
Pep8	aa 15-29	EGKDVLVCNKDLRPI	-2.41096	-0.757781	-1.01493	-0.97056	-0.710938	-1.88889	-1.14646	4.23111	-0.959315	-0.862319	-1.54355	-0.219035	-0.553542	0.28	12.04	-1.02439	-0.984274	0.235542	-0.739003	-0.641834	-1.0724	-2.49814	-3.04679	-3.4125	2.10923	0.324074	-3.87368	0	-0.544444
Pep9	aa 18-32	DVLVCNKDLRPICGT	-1.9726	13.7158	-0.0597015	-0.864198	-1.80469	8.77778	-0.529134	2.07407	1.19914	-0.862319	-0.30871	-1.16819	-1.01483	0.0933333	4.2	-0.597561	5.284	1.70768	10.0997	0	3.81878	-0.832714	-0.853101	-0.7875	13.71	1.23148	-4.29474	4.20526	-0.466667
Pep10	aa 21-35	VCNKDLRPICGTDGV	-2.73973	5.30447	-0.0597015	-0.890788	-1.58594	5	0.529134	2.9037	0.719486	-0.76087	-0.740904	0	0.369028	-0.373333	1.12	-0.29878	2.17576	0.529968	3.12023	0.802292	2.30173	0	-2.25462	-0.0875	7.69868	3.30556	-3.36842	2.31289	-0.311111
Pep11	aa 24-38	KDLRPICGTDGVTYT	-2.08219	1.97023	0.776119	2.45964	-2.46094	0.777778	0	-0.165926	-0.119914	0.862319	-0.493936	1.53325	-1.2916	-0.466667	-0.28	-0.597561	1.19149	2.64984	-0.57478	-1.44413	0.575432	-1.04089	0.487486	-0.9625	0.421846	4.21296	-3.53684	0.770964	-0.7
Pep12	aa 27-41	RPICGTDGVTYTNDC	0.547945	19.2476	2.68657	1.31624	1.91406	3.33333	0.440945	4.31407	1.79872	1.67391	0.864388	2.26336	-0.738056	6.34667	3.08	6.78659	8.13321	0.883281	13.6305	2.56734	13.2088	0.832714	-0.974973	-0.6125	15.081	-0.388889	-0.842105	3.71464	-0.544444
Pep13	aa 30-44	CGTDGVTYTNDCLLC	0	14.6252	0.0597015	-0.0664767	-0.492188	-0.444444	-0.264567	1.65926	0.959315	0.76087	1.54355	2.4824	-0.92257	1.86667	-0.28	5.67683	6.6309	1.47213	7.8827	1.12321	11.2471	1.24907	-0.0609358	-0.9625	11.4953	-1.55556	0.336842	1.75219	-0.544444
Pep14	aa 33-47	DGVTYTNDCLLCAYS	-1.75342	0.757781	-1.73134	-1.18329	-2.46094	-1.33333	-0.529134	-0.414815	-0.239829	1.47101	0.864388	0.292047	-1.38386	-0.186667	-1.12	-0.384146	0.880666	0.529968	-0.656891	-0.641834	4.55114	-0.624535	1.88901	-2.0125	-1.68738	-1.94444	-2.10526	0.28035	-0.155556
Pep15	aa 36-50	TYTNDCLLCAYSIEF	-2.08219	4.92558	-0.776119	-1.18329	-1.14844	-2.88889	0.264567	-0.995556	-1.07923	-1.87681	-0.864388	0	-2.12191	-0.56	-0.84	0.213415	-0.259019	0.176656	-1.88856	-4.17192	1.36011	-2.08178	-0.914037	-3.4125	-2.21469	-2.39815	-2.02105	-0.350438	-0.7
Pep16	aa 39-53	NDCLLCAYSIEFGTN	5.0411	7.72936	-0.0597015	-1.18329	-0.710938	-2.66667	0.529134	0.746667	0.119914	-0.355072	-0.864388	0.511082	-0.92257	-0.373333	-1.96	0.768293	1.76133	0.529968	-1.06745	-0.802292	-0.156936	2.08178	3.16866	-1.8375	-1.47646	-0.583333	-2.35789	-0.560701	-0.622222
Pep17	aa 42-56	LLCAYSIEFGTNISK	-2.9589	48.1949	16.5373	7.21937	-2.02344	-3.88889	27.2504	-1.5763	44.1285	-1.26812	-1.66703	-2.04433	-2.5832	12.5067	-3.92	18.0976	-1.19149	5.12303	-1.14956	41.5587	2.14479	5.41264	-3.29053	-3.2375	-2.53107	14.5833	16.6737	-1.54193	-0.7
Pep18	aa 45-59	AYSIEFGTNISKEHD	-2.63014	44.406	15.3433	5.09212	-0.929688	-2.22222	18.5197	-2.32296	41.4904	-1.47101	-1.60529	-3.50456	-2.02965	6.72	-4.48	15.7073	-1.3469	1.35436	-1.64223	47.4957	3.16488	2.08178	-3.77802	-2.0125	-2.21469	9.07407	10.6105	-1.19149	-0.466667
Pep19	aa 48-62	IEFGTNISKEHDGEC	-1.75342	28.4926	1.73134	2.0076	-1.58594	1.44444	0.88189	-0.414815	3.23769	-0.76087	-0.740904	-0.949153	-0.92257	2.70667	-2.24	2.0061	3.57447	0.529968	2.8739	19.0946	10.8024	-1.45725	-3.35147	-0.4375	2.84746	-0.453704	-3.62105	-0.770964	0.233333
Pep20	aa 51-65	GTNISKEHDGECKET	-2.84932	-1.59134	4.47761	-1.74169	-3.11719	2	-0.352756	-0.165926	2.15846	-2.07971	-1.35832	-1.38722	-1.47611	-0.56	-1.96	0.213415	-0.310823	0.588854	-1.47801	6.5788	0.052312	-1.87361	-3.10773	-2.8875	0.949153	-1.36111	-5.30526	-1.33166	-0.311111
Pep21	aa 54-68	ISKEHDGECKETVPM	-2.41096	-1.36401	2.44776	-1.58215	-2.24219	3.33333	-0.264567	0.663704	0.359743	-1.06522	-0.802646	0.365059	-0.184514	1.12	3.92	4.56707	-0.725254	0.706625	-0.328446	6.89971	4.70808	2.08178	-1.88901	-1.1375	-0.73823	-0.259259	-2.69474	-0.420526	-0.155556
Pep22	aa 57-71	EHDGECKETVPMNCS	-2.63014	8.25981	1.37313	-1.36942	-1.25781	4.55556	-0.617323	2.24	1.43897	-0.0507246	-1.1731	1.31421	-0.092257	0.28	-0.28	1.53659	2.48659	0.706625	-0.0821114	0	4.60346	2.49814	-0.73123	-1.1375	-0.632768	-1.23148	-1.34737	-1.05131	-0.311111
Pep23	aa 60-74	GECKETVPMNCSSYA	-1.9726	4.24357	1.25373	-0.997151	-1.69531	0.666667	-0.176378	0.746667	1.91863	0.0507246	0.061742	2.26336	0	0.28	0.84	0.341463	1.55412	-0.588854	0.328446	1.28367	4.44652	3.53903	0.792165	0.2625	0	-0.194444	-2.27368	-0.210263	-0.0777778
Pep24	aa 63-77	KETVPMNCSSYANTT	0.438356	-0.606225	0.41791	-1.10351	-2.46094	0.111111	0.352756	-0.497778	1.43897	-0.253623	-0.61742	2.26336	0.645799	-0.373333	-1.68	-0.853659	1.91674	-1.11882	-0.0821114	0.641834	-0.156936	2.28996	-0.0609358	-1.6625	-0.316384	0.0648148	-3.78947	-1.54193	-0.544444
Pep25	aa 66-80	VPMNCSSYANTTSED	-1.86301	-3.7889	-0.41791	-1.07692	0.382812	-1.77778	-0.970079	-1.90815	-0.479657	0.456522	-0.802646	-0.365059	-0.92257	-0.933333	-3.64	-0.981707	-0.984274	0.529968	-1.72434	-0.481375	1.88323	-1.66543	-3.53428	-2.7125	-0.843691	-0.259259	-4.46316	-2.2428	-0.466667
Pep26	aa 69-83	NCSSYANTTSEDGKV	-3.50685	-3.41001	-1.13433	-1.63533	-3.00781	-2.33333	-0.440945	-0.497778	-0.479657	-0.557971	-0.92613	0.657106	-1.19934	-1.30667	-3.36	-0.554878	-1.55412	-0.176656	-1.23167	-0.641834	-0.836992	-1.04089	-3.35147	-2.8875	-2.00377	-1.36111	-4.8	-2.2428	-0.622222
Pep27	aa 72-86	SYANTTSEDGKVMVL	-2.41096	-3.03112	-1.97015	-1.34283	-3.66406	-2.33333	-0.793701	-1.5763	-1.43897	-0.456522	-1.48181	-1.09518	-1.75288	-1.4	-3.36	-0.170732	-0.155412	0.117771	-1.06745	-4.17192	-0.235404	-2.9145	-2.92492	-3.2375	-2.10923	-1.62037	-4.37895	-1.26158	-0.311111
Pep28	aa 75-89	NTTSEDGKVMVLCNR	-1.09589	-2.72801	1.01493	-1.23647	-1.14844	-2	1.05827	-0.082963	0.239829	0.253623	-0.987872	1.46023	-0.092257	-0.373333	-1.12	-0.341463	-0.569843	-0.588854	0.410557	0.641834	0.836992	1.87361	-2.49837	-1.3125	0.210923	-1.87963	-2.86316	-0.28035	-0.388889
Pep29	aa 78-92	SEDGKVMVLCNRAFN	-1.86301	-1.89445	-1.37313	-1.39601	-2.67969	-2.22222	-0.352756	0.082963	0.239829	1.16667	1.04961	-0.219035	-0.184514	-0.373333	-1.12	-0.0853659	1.13969	-0.883281	1.39589	-0.802292	1.0724	-0.208178	2.49837	-1.1375	0.105461	-1.75	-2.52632	-0.630788	-0.388889
Pep30	aa 81-95	GKVMVLCNRAFNPVC	1.86301	16.8985	0.298507	-1.07692	0.382812	-1.22222	0.617323	2.40593	3.59743	0.862319	0.987872	3.21252	1.2916	4.85333	3.64	4.69512	7.09713	0.76551	16.3402	0	9.70388	2.70632	0.182807	-0.2625	9.80791	0	-2.77895	3.78473	-0.311111
Pep31	aa 84-98	MVLCNRAFNPVCGTD	-0.109589	10.7605	-0.298507	-0.545109	10.0078	20.2222	1.14646	3.73333	1.31906	-0.456522	0.864388	2.33638	0.461285	1.96	1.68	2.17683	6.6827	0.176656	16.0938	4.33238	10.0177	0.416357	0.121872	0.0875	25.2053	1.68519	-3.78947	4.62578	-0.311111
Pep32	aa 87-101	CNRAFNPVCGTDGVT	-1.9726	4.24357	0.895522	-1.02374	13.9453	8	-0.352756	-0.165926	1.79872	0.152174	0.61742	1.75228	0.92257	0.466667	-0.84	0.128049	1.50231	-4.08599e-17	1.56012	0.320917	4.89117	0.208178	1.46246	-0.4375	8.54237	3.0463	-3.45263	0.841051	-0.233333
Pep33	aa 90-104	AFNPVCGTDGVTYDN	-0.547945	-0.530447	-0.41791	1.44919	-1.69531	3.22222	-0.440945	0	0.959315	0.862319	0.987872	1.82529	0.738056	-0.186667	-1.4	-0.170732	0.777058	-0.117771	1.14956	2.72779	1.70014	-1.04089	1.64527	0.6125	2.742	0.453704	-1.93684	0.630788	-0.544444
Pep34	aa 93-107	PVCGTDGVTYDNECL	-1.53425	-1.36401	-0.179104	-0.784425	-1.03906	4.44444	-0.088189	-0.331852	1.07923	-0.963768	0	1.67927	0.738056	-0.373333	-2.52	0.0426829	1.03608	-0.353312	0	-1.9255	1.64783	-0.416357	-2.31556	-1.6625	-1.58192	-1.87963	-1.68421	-0.841051	0
Pep35	aa 96-110	GTDGVTYDNECLLCA	-1.42466	9.09337	-1.13433	-0.731244	-1.58594	6.55556	-0.440945	-0.248889	-0.239829	-1.57246	-0.61742	1.2412	-0.092257	-0.56	-2.52	0.256098	4.19611	0.76551	-0.410557	-0.962751	4.65577	0.832714	-0.609358	-1.6625	-1.16008	-2.07407	-2.52632	-0.700876	-0.233333
Pep36	aa 99-113	GVTYDNECLLCAHKV	-2.30137	14.0947	-0.179104	-1.07692	-2.57031	-0.555556	-0.88189	0.995556	-1.07923	-1.36957	-0.864388	-0.146023	0	-0.746667	-3.92	-0.939024	0.155412	-0.294427	-1.14956	-0.641834	-0.340028	-2.28996	-2.01088	-3.9375	-1.68738	-2.2037	-4.37895	-2.45307	-0.622222
Pep37	aa 102-116	YDNECLLCAHKVEQG	-0.547945	11.8972	2.92537	-0.94397	-2.89844	-2.88889	-0.88189	-1.16148	0.719486	-1.26812	-0.802646	-0.146023	0.92257	-1.12	-2.52	-0.426829	-1.13969	-0.588854	-0.985337	0.962751	-0.287716	-0.416357	-0.974973	-2.8875	0.527307	-2.13889	-3.53684	-1.47184	-0.466667
Pep38	aa 105-119	ECLLCAHKVEQGASV	-0.986301	14.4736	6.62687	-0.704653	-3.55469	-2.44444	-0.970079	-0.331852	-0.599572	-0.963768	-0.555678	0.657106	4.15157	-1.4	-2.24	-1.19512	-1.08788	-0.294427	-1.64223	-0.641834	-2.01401	-3.53903	-1.58433	-3.5875	1.47646	-1.16667	-2.27368	-2.52315	-0.466667
Pep39	aa 108-122	LCAHKVEQGASVDKR	-1.42466	-1.28823	11.403	-0.97056	1.69531	-3.11111	-1.05827	-1.07852	0.479657	-0.152174	-0.987872	-1.02216	0.830313	7.37333	-1.96	-0.768293	-1.03608	0.117771	-1.14956	0	1.85708	-1.04089	-2.3765	-2.7125	-0.421846	0.453704	-4.37895	-1.96245	-0.466667
Pep40	aa 111-125	HKVEQGASVDKRHDG	-1.75342	-2.50068	0.537313	-0.890788	-1.58594	-2.77778	-1.05827	-0.82963	-0.359743	-1.06522	-0.493936	-0.43807	3.04448	0.56	-1.12	-0.170732	-0.777058	0.0588854	-0.985337	2.40688	3.24334	-0.624535	-2.01088	-2.0125	5.90584	-1.42593	-3.87368	-0.770964	-0.466667
Pep41	aa 114-128	EQGASVDKRHDGGCR	0.767123	0.37889	3.52239	-0.0664767	1.03906	-1	0.088189	1.16148	1.6788	0.0507246	0.987872	2.04433	2.02965	0.373333	1.4	0.29878	-0.414431	2.11987	-0.57478	2.88825	4.60346	2.9145	0.73123	-0.6125	3.37476	-1.42593	-2.18947	-0.490613	0.233333
Pep42	aa 117-131	ASVDKRHDGGCRKEL	-0.438356	-3.03112	1.49254	0.837607	-1.47656	-2.66667	-1.23465	-1.90815	-0.8394	-1.16667	-0.679162	0.0730117	-0.276771	-0.373333	-1.4	-0.469512	-1.24329	1.17771	-1.39589	0.481375	-1.25549	-0.832714	-2.49837	-2.7125	-0.105461	-2.59259	-4.8	-1.82228	-0.155556
Pep43	aa 120-134	DKRHDGGCRKELAAV	-2.19178	-4.16779	-1.49254	0.651472	-2.13281	-3.66667	-1.23465	-1.24444	-0.8394	-1.26812	-0.123484	1.75228	0.738056	-1.49333	-1.12	-0.810976	-1.2951	0.353312	-1.64223	0.481375	-1.17702	-1.66543	-2.19369	-3.4125	4.32392	-2.00926	-4.21053	-2.45307	0.155556
Pep44	aa 123-137	HDGGCRKELAAVSVD	-2.19178	-4.54668	-1.61194	0.890788	-2.67969	-1.88889	-1.41102	-2.24	-1.43897	-2.48551	-0.493936	0.876141	1.47611	0.933333	-1.68	-0.981707	-0.207216	-0.294427	-1.64223	1.12321	2.43251	-2.28996	-2.74211	-3.4125	0	-2.07407	-4.21053	-2.17272	-0.155556
Pep45	aa 126-140	GCRKELAAVSVDCSE	-1.86301	0.985115	0.298507	0.358974	-1.47656	2.33333	0.440945	-1.74222	0.359743	-1.67391	-0.123484	-0.0730117	2.02965	0.56	-0.84	-0.29878	0	0.647739	-1.56012	-2.72779	2.43251	-2.08178	-2.49837	-2.7125	4.42938	-0.712963	-3.62105	-2.66333	-0.233333
Pep46	aa 129-143	KELAAVSVDCSEYPK	-1.42466	2.72801	12.8358	3.25736	39.3203	0.777778	-0.264567	-0.165926	0.119914	-0.862319	-0.123484	-0.511082	0.184514	0.373333	-1.96	3.41463	-1.19149	0.824395	-1.72434	0	0.889304	-1.24907	-3.2296	-2.8875	-0.316384	-0.324074	-3.95789	-2.52315	-0.311111
Pep47	aa 132-146	AAVSVDCSEYPKPDC	-1.75342	16.6712	17.8507	1.58215	13.1797	4.22222	-0.176378	1.99111	2.39829	0.456522	0	2.40939	2.02965	9.24	-0.84	3.84146	6.52729	1.05994	6.24047	2.56734	8.60532	1.04089	-2.07182	-0.6125	7.69868	-1.49074	-2.61053	-0.420526	-0.155556
Pep48	aa 135-149	SVDCSEYPKPDCTAE	-1.09589	-1.21245	12.4776	-0.252612	4.42969	0.333333	-0.088189	0.663704	0.479657	-0.862319	-0.30871	0.730117	1.01483	-0.0933333	12.32	-0.640244	-0.362627	0.353312	0.985337	1.60458	3.19103	0	-2.92492	-2.0125	3.69115	-0.842593	-2.61053	-2.10263	-0.233333
Pep49	aa 138-152	CSEYPKPDCTAEDRP	-1.20548	-0.0757781	1.49254	0.438746	-1.36719	0.444444	-0.088189	0.912593	2.75803	-0.253623	0.802646	1.67927	0.830313	-0.186667	0.84	-0.810976	-0.103608	2.64984	0.821114	2.24642	0.78468	4.57993	8.22633	-1.8375	-0.316384	0.194444	-2.02105	-1.05131	-0.233333
Pep50	aa 141-155	YPKPDCTAEDRPLCG	-0.986301	12.4276	0.298507	0.438746	-1.69531	1.77778	0.264567	1.90815	1.19914	0.862319	-0.061742	0.730117	0.645799	1.02667	-0.56	0.768293	3.31545	0.353312	7.30792	1.12321	2.32788	1.66543	-0.182807	-0.2625	10.7571	-1.03704	-3.03158	-0.490613	0.155556
Pep51	aa 144-158	PDCTAEDRPLCGSDN	-0.547945	6.13802	0.776119	0.97056	-1.25781	12.7778	0.88189	1.82519	3.11777	1.97826	2.09923	1.2412	1.2916	0.466667	0.56	0.682927	3.9371	1.29548	5.33724	3.53009	4.96964	1.66543	-1.7062	0.6125	12.9718	0.0648148	-0.842105	1.05131	-0.0777778
Pep52	aa 147-161	TAEDRPLCGSDNKTY	-1.75342	-1.66712	5.43284	0.837607	-1.14844	-1.66667	0.352756	-0.663704	9.59315	0.65942	0.432194	1.16819	0.369028	-0.56	-2.8	0.128049	0.103608	-0.529968	-0.246334	1.12321	0.209248	0	-2.07182	-1.6625	-0.527307	-1.49074	-2.94737	-1.6821	-0.388889
Pep53	aa 150-164	DRPLCGSDNKTYGNK	-3.17808	-1.51556	1.97015	0.0664767	-2.13281	-3.88889	0.088189	-1.41037	11.0321	-1.47101	0.185226	-0.584094	-0.645799	-0.186667	-3.36	-1.57927	-1.24329	-0.706625	-0.57478	0.481375	-1.7263	-1.45725	-3.2296	-3.4125	-1.16008	-1.94444	-4.04211	-3.29412	-0.233333
Pep54	aa 153-167	LCGSDNKTYGNKCNF	-2.30137	-0.303112	-0.298507	0.19943	-2.67969	-3.11111	-0.088189	-0.331852	0.719486	-1.06522	-0.370452	0.292047	0.092257	-1.21333	-1.4	-0.896341	-0.414431	-1.05994	0.246334	-1.12321	-0.287716	-0.624535	-1.21872	-2.1875	-1.47646	-1.75	-2.69474	-2.73342	-0.311111
Pep55	aa 156-170	SDNKTYGNKCNFCNA	-1.20548	10.7605	-0.298507	0.305793	-1.14844	-1	-0.352756	-0.82963	-0.479657	0.0507246	-0.246968	0.292047	1.47611	-0.653333	1.12	-1.2378	0.569843	-1.00105	-0.492669	-1.9255	3.16488	0.416357	-0.914037	-2.1875	-0.632768	-1.49074	-3.11579	-1.40175	-0.233333
Pep56	aa 159-173	KTYGNKCNFCNAVVE	-1.75342	14.5494	-1.01493	-0.226021	-1.47656	-2.33333	0	-1.41037	-1.43897	-0.862319	-0.123484	-0.730117	1.47611	-1.4	-2.8	-0.426829	-0.207216	-0.824395	-1.23167	3.851	1.0724	-0.624535	-3.04679	-3.0625	6.64407	0.12963	-3.78947	-2.38298	-0.311111
Pep57	aa 162-176	GNKCNFCNAVVESNG	2.19178	-2.57645	-1.01493	0.279202	-2.35156	-2.77778	0.440945	-0.414815	-1.19914	-0.557971	0.493936	-0.365059	1.19934	-1.49333	-2.52	-1.36585	-0.880666	-0.294427	-1.64223	0	1.22933	8.32714	-1.64527	-1.1375	5.06215	-0.518519	-3.28421	-1.96245	-0.777778
Pep58	aa 165-179	CNFCNAVVESNGTLT	-0.657534	-3.56157	-0.656716	0.491928	-1.47656	-3.11111	0.617323	-0.663704	-0.359743	0.65942	0.493936	0.365059	0.92257	-1.68	-2.52	-0.981707	-0.310823	-0.942166	-1.23167	-0.962751	-1.67398	1.04089	2.07182	-1.6625	-1.371	3.30556	-4.12632	-2.2428	-0.311111
Pep59	aa 168-182	CNAVVESNGTLTLSH	-0.328767	-2.50068	0.537313	0.518519	-1.47656	-3.44444	-0.88189	-0.82963	-0.8394	0.963768	0.679162	0.219035	2.39868	-0.653333	0.28	-0.469512	-0.414431	-1.29548	-0.985337	1.12321	1.90939	6.45353	0.487486	0.6125	-0.632768	2.98148	-2.86316	-1.33166	-0.155556
Pep60	aa 171-185	VVESNGTLTLSHFGK	-3.17808	-3.33424	14.1493	2.77873	32.5391	-3.44444	-1.49921	-1.90815	4.91649	-1.47101	0.92613	-1.97132	-0.369028	-2.05333	-3.36	-1.75	-1.70953	-1.23659	0.164223	-0.481375	-1.70014	-2.49814	-3.35147	-3.7625	-1.68738	-0.842593	-3.78947	-2.87359	0.0777778
Pep61	aa 174-186	SNGTLTLSHFGKCGS	-2.30137	5.22869	9.73134	0.97056	32.2109	-1.66667	-0.264567	3.31852	2.87794	-0.355072	0.555678	0.657106	-0.184514	-0.466667	0	0.256098	2.07216	-0.529968	5.99413	2.88825	3.2695	1.04089	-0.487486	-0.6125	4.85122	1.23148	-3.78947	0.350438	0.777778
Pep62	aa 177-186	TLTLSHFGKCGSGSG	-2.19178	0.151556	9.49254	1.26306	26.0859	-1.11111	-0.264567	0.746667	2.03854	0.0507246	1.54355	0.511082	1.38386	-1.02667	1.4	-0.640244	-0.103608	-0.588854	0	0.802292	0.156936	-0.832714	-0.974973	-0.9625	0	1.68519	-3.28421	-1.40175	0.233333
Pep63	aa 180-186	TLSHFGKCGSGSGSG	-2.30137	-1.06089	0.537313	0.412156	-1.03906	-0.666667	0.352756	0.912593	-1.07923	-0.557971	1.54355	0.219035	2.21417	-0.746667	1.96	-0.170732	-0.777058	-0.471083	0.246334	-1.60458	-0.470808	-1.04089	-1.46246	-0.6125	-0.527307	3.11111	-3.28421	-1.33166	0.311111
Pep1	aa 1-8	GSGSGSGAPPKSVIR	-2.19178	-2.95535	-0.41791	0.757835	-1.80469	0.444444	0.352756	-0.331852	0.119914	0.557971	0.864388	-0.0730117	2.39868	-0.746667	2.52	-0.512195	-1.50231	-0.412198	-0.0821114	7.06017	-1.02008	0.624535	-2.31556	-2.1875	-1.16008	5.37963	-3.28421	-1.40175	0.855556
Pep2	aa 1-11	SGSGAPPKSVIRWCT	-2.73973	6.82003	0.537313	0.0664767	-0.929688	1.22222	0.264567	-0.580741	-0.119914	0.456522	1.48181	1.16819	1.01483	-0.186667	-1.12	-0.810976	0.673451	-0.117771	-1.97067	3.20917	-1.15086	0.624535	0.182807	-0.4375	-0.843691	1.62037	-3.95789	-1.54193	0.233333
Pep3	aa 1-14	GAPPKSVIRWCTISS	-1.86301	-1.43978	-0.776119	0.0930674	-2.67969	-1.55556	0.88189	-0.497778	-0.359743	0.963768	2.3462	0.292047	1.19934	-0.56	0.56	-1.19512	-1.3469	-0.412198	-1.72434	1.9255	-2.32788	1.04089	-1.82807	-1.1375	-0.843691	6.02778	-3.78947	-1.54193	-0.0777778
Pep4	aa 3-17	PKSVIRWCTISSPEE	-2.84932	-1.97023	-0.298507	-0.5717	-3.66406	-1.44444	-0.352756	-1.41037	-1.19914	-0.65942	-0.30871	-0.876141	-0.369028	0.373333	-1.96	-1.32317	-1.70953	-0.412198	-1.06745	1.28367	-1.93554	-1.24907	-2.98585	-2.0125	1.79284	0.583333	-4.21053	-2.52315	-0.0777778
Pep5	aa 6-20	VIRWCTISSPEEKKC	-1.20548	13.0338	1.13433	-0.651472	-1.03906	-1.11111	0.264567	-0.331852	0.359743	-1.36957	-0.30871	1.09518	0	2.52	-2.8	0	3.62627	0.824395	8.29326	-0.641834	4.76039	-0.208178	-2.80305	-1.4875	1.89831	-0.583333	-4.12632	-2.38298	0.777778
Pep6	aa 9-23	WCTISSPEEKKCNNL	-1.9726	-2.57645	-0.537313	-0.624881	-1.14844	-2.44444	1.05827	0.082963	0.119914	-1.06522	-0.802646	0	-0.276771	-0.84	-1.4	-1.10976	-0.0518039	-0.883281	-1.14956	-1.76504	-1.3078	0	-3.2296	-2.3625	-1.26554	-1.75	-4.04211	-1.96245	-0.233333
Pep7	aa 12-26	ISSPEEKKCNNLRDL	-1.31507	-3.25846	-1.13433	-0.5717	-2.24219	-2.77778	0.176378	-0.912593	-1.19914	-1.87681	-0.740904	-0.876141	-0.92257	0	-3.08	-1.36585	-0.518039	-0.647739	-1.56012	-0.641834	-2.1971	-1.24907	-3.29053	-3.4125	-2.21469	-2.13889	-3.36842	-0.981227	-0.155556
Pep8	aa 15-29	PEEKKCNNLRDLTQQ	-0.986301	-3.1069	-0.895522	-0.19943	-3.00781	-3.66667	0.440945	-0.165926	-1.79872	-1.36957	0	-1.38722	-1.01483	0.373333	-1.68	-0.981707	0.259019	-0.647739	-0.985337	1.44413	0.183092	0	-1.76714	-3.4125	-0.73823	-1.94444	-0.757895	0.0700876	-0.155556
Pep9	aa 18-32	KKCNNLRDLTQQERI	0	-3.1069	-0.656716	-0.279202	-1.47656	-1.66667	0.440945	4.89481	-1.07923	-0.456522	-0.802646	-0.730117	-0.738056	1.49333	-0.28	-1.15244	-0.207216	-0.647739	-0.0821114	-1.76504	-2.11864	-0.416357	-2.31556	-1.8375	2.63653	-2.07407	-3.28421	0.140175	0
Pep10	aa 21-35	NNLRDLTQQERISLT	-2.08219	-3.18268	-1.01493	0.598291	-2.46094	0.222222	12.9638	-0.497778	-1.31906	-0.557971	-0.493936	-0.584094	-1.75288	3.73333	-0.28	-1.2378	-0.880666	-1.05994	-1.23167	-1.9255	-2.90332	-0.624535	1.52339	-2.3625	-0.105461	-0.12963	-2.18947	0.770964	-0.622222
Pep11	aa 24-38	RDLTQQERISLTCVQ	-0.767123	0.454668	1.01493	-0.890788	-0.929688	-1.88889	0.617323	2.07407	1.91863	-0.0507246	-0.246968	1.16819	-0.738056	1.21333	1.68	0.170732	1.86494	-0.588854	1.47801	0	1.43858	1.45725	-1.21872	-0.2625	1.05461	0.12963	2.02105	0.981227	-0.544444
Pep12	aa 27-41	TQQERISLTCVQKAT	-3.94521	-2.50068	-1.37313	-1.10351	-2.89844	-2.11111	0.440945	-1.24444	-0.479657	-0.963768	-0.61742	-0.657106	-2.12191	-0.933333	-3.64	-1.02439	0.569843	-0.706625	-0.57478	-1.9255	-1.17702	-1.24907	-3.4124	-2.5375	-1.68738	-1.81481	-5.30526	-1.82228	-0.622222
Pep13	aa 30-44	ERISLTCVQKATYLD	-3.17808	-2.12179	-1.37313	-1.07692	-3.11719	-2	0	0	-0.479657	-1.36957	-1.29658	-2.19035	-1.56837	0.0933333	-3.08	-0.0853659	-1.3469	-0.647739	-0.656891	-2.08596	6.25128	-2.28996	-1.7062	-2.7125	-1.79284	-2.39815	-1.85263	-0.630788	-0.622222
Pep14	aa 33-47	SLTCVQKATYLDCIK	-3.06849	-2.87957	-0.537313	-1.36942	-1.80469	-3.22222	0.176378	-1.41037	-0.719486	-1.87681	-0.679162	-0.584094	-1.2916	-0.746667	-3.36	-1.10976	-1.19149	-0.0588854	-1.14956	-3.04871	2.24942	-2.08178	-3.2296	-3.5875	-2.21469	-2.00926	-4.54737	-1.05131	-0.544444
Pep15	aa 36-50	CVQKATYLDCIKAIA	-2.41096	-2.65223	-1.37313	-1.20988	-1.80469	-3.66667	0.088189	-1.16148	-0.8394	-1.77536	-0.740904	-0.657106	-1.2916	-0.56	-2.24	-0.853659	-0.414431	-0.883281	-0.821114	-3.20917	2.45866	-1.66543	-2.19369	-3.0625	-1.26554	-1.87963	-3.78947	-1.40175	-0.544444
Pep16	aa 39-53	KATYLDCIKAIANNE	2.9589	-3.33424	-2.92537	-1.55556	-3.33594	-2.33333	0.440945	-2.40593	-2.5182	-2.28261	-0.987872	-0.146023	-1.01483	-1.30667	-3.64	-0.512195	1.45051	-0.883281	-1.14956	3.69054	-1.77861	-1.45725	-3.35147	-3.2375	0.843691	-2.26852	-4.54737	-1.26158	-0.622222
Pep17	aa 42-56	YLDCIKAIANNEADA	0.986301	-3.1069	-2.68657	-1.36942	-1.03906	-1.66667	0.352756	-1.82519	-2.03854	-1.67391	-1.54355	0.146023	-1.75288	-0.373333	-2.8	-0.640244	-1.08788	-0.647739	1.31378	-0.962751	5.41429	-1.24907	-3.4124	-1.6625	-1.371	-2.52778	-4.04211	-0.350438	-0.544444
Pep18	aa 45-59	CIKAIANNEADAISL	-1.09589	-2.57645	-1.85075	-1.36942	0.492187	-3	0.264567	-1.65926	-1.79872	-2.18116	-2.16097	0.730117	-1.56837	-0.28	-2.8	-0.170732	-0.155412	0.529968	-1.56012	-4.49284	-2.14479	-1.87361	-2.98585	-3.4125	-2.742	-2.07407	-4.04211	-0.770964	-0.7
Pep19	aa 48-62	AIANNEADAISLDGG	-0.438356	-2.50068	-1.37313	-1.23647	-1.69531	-2.44444	0.352756	-1.49333	-2.27837	-1.36957	-2.16097	-1.53325	-0.645799	0	-0.56	0.0853659	-0.673451	0.824395	-1.97067	-5.7765	0.104624	-1.04089	-2.13275	-0.9625	3.69115	-0.324074	-3.36842	-0.700876	-0.544444
Pep20	aa 51-65	NNEADAISLDGGQAF	-0.328767	-1.51556	-1.85075	-1.39601	-1.58594	2.88889	9.17165	-0.248889	0.959315	-1.57246	-1.79052	-2.19035	-1.56837	4.10667	-0.28	0.213415	1.45051	-0.0588854	-2.05279	1.12321	-1.75245	-1.04089	-0.243743	-0.6125	0.210923	0.842593	-0.842105	1.75219	-0.388889
Pep21	aa 54-68	ADAISLDGGQAFEAG	-1.42466	-0.757781	-2.08955	-0.784425	-1.47656	-1.22222	0.088189	-0.663704	-1.19914	0.456522	-0.61742	-1.82529	-0.461285	-0.0933333	-0.28	-0.0853659	-0.103608	0.647739	0.246334	3.04871	-1.5432	-1.24907	-0.853101	-1.4875	0.421846	0.907407	-3.36842	-0.841051	-0.388889
Pep22	aa 57-71	ISLDGGQAFEAGLAP	-2.63014	0.303112	-0.776119	-1.10351	-0.710938	-1.88889	1.14646	0.912593	0.119914	-0.0507246	-0.802646	-1.02216	-0.092257	-0.186667	3.64	0.384146	-0.0518039	-0.588854	1.47801	2.24642	-1.46474	4.37175	12.309	-0.7875	-0.527307	8.75	-3.95789	-0.700876	-0.466667
Pep23	aa 60-74	DGGQAFEAGLAPYKL	-1.86301	-3.18268	-1.25373	-1.28965	-2.35156	-2.44444	0.176378	-1.32741	-1.43897	-1.06522	-1.23484	-1.75228	-1.19934	-1.02667	-1.4	0.0426829	-0.569843	0.0588854	-1.31378	-0.320917	-2.51098	-2.28996	-2.07182	-2.8875	-1.371	-0.194444	-4.37895	-1.6821	-0.311111
Pep24	aa 63-77	QAFEAGLAPYKLKPI	-2.41096	-3.33424	1.25373	-1.20988	-2.67969	-2.77778	-0.793701	5.06074	-1.31906	-0.0507246	-1.29658	-0.949153	-1.19934	-0.933333	-1.12	-0.128049	-1.03608	-0.176656	-0.985337	-2.88825	-2.64176	-2.49814	-3.47334	-3.7625	-0.843691	1.55556	-5.05263	-2.87359	-0.233333
Pep25	aa 66-80	EAGLAPYKLKPIAAE	-1.75342	-3.56157	-1.49254	-1.50237	-1.80469	-2.22222	-1.14646	-0.746667	-1.55889	-0.65942	-0.185226	-1.09518	-0.830313	-1.02667	11.48	-0.469512	-0.880666	-4.08599e-17	-0.246334	0	-2.851	-2.08178	-3.29053	-3.5875	0.73823	0.0648148	-4.8	-2.31289	-0.388889
Pep26	aa 69-83	LAPYKLKPIAAEVYE	-1.75342	-3.56157	-2.08955	-1.52896	-1.91406	-2.77778	-0.793701	-2.98667	-2.27837	-1.57246	-0.679162	-1.02216	-1.19934	-0.746667	-3.92	-0.341463	-0.414431	-0.176656	-0.246334	0.160458	-3.13872	-2.28996	-3.04679	-4.4625	1.371	-0.712963	-4.37895	-2.52315	-0.0777778
Pep27	aa 72-86	YKLKPIAAEVYEHTE	-1.86301	-4.24357	-2.80597	-1.50237	-3.33594	-2.66667	-1.05827	-3.06963	-3.3576	-1.87681	-1.914	-2.26336	-1.47611	-1.86667	-2.8	-0.469512	-1.65772	0.824395	-1.64223	1.44413	-3.24334	-5.20446	-3.65615	-4.6375	0.73823	-1.23148	-5.30526	-2.8035	-0.311111
Pep28	aa 75-89	KPIAAEVYEHTEGST	-2.41096	-3.56157	-2.20896	-1.31624	-2.13281	-1.88889	-0.529134	-2.15704	-3.11777	-1.57246	-0.987872	-2.92047	-0.830313	-1.4	1.68	-0.640244	-1.19149	0.647739	-2.05279	0.160458	-3.2695	-1.87361	-2.25462	-3.0625	1.89831	-0.518519	-5.05263	-2.10263	-0.388889
Pep29	aa 78-92	AAEVYEHTEGSTTSY	-1.31507	-2.80379	-1.61194	-0.0132953	-3.11719	-1.66667	-0.176378	-1.74222	-2.03854	1.26812	-0.61742	-0.730117	0.184514	-1.02667	-2.24	0.0853659	-1.08788	-0.176656	-0.903226	0.802292	-2.53713	-1.87361	-0.670294	-1.1375	1.26554	-0.583333	-2.61053	-1.47184	-0.622222
Pep30	aa 81-95	VYEHTEGSTTSYYAV	-0.986301	-3.33424	-2.32836	-0.890788	-3.11719	-2.66667	-0.617323	-0.746667	-1.91863	0.253623	1.79052	-1.09518	-0.738056	-1.12	-2.24	0.128049	-1.45051	-0.353312	-1.72434	-0.641834	-2.95563	-1.66543	-0.548422	-0.6125	2.10923	-1.68519	-3.45263	-2.03254	-0.777778
Pep31	aa 84-98	HTEGSTTSYYAVAVV	-2.84932	-3.86468	-1.25373	-1.23647	-2.89844	-2.77778	-0.617323	-0.165926	-2.15846	-0.355072	1.79052	-1.2412	-0.276771	-1.49333	-2.52	-0.810976	-1.3469	-1.05994	-1.39589	1.60458	-3.11256	-1.45725	-2.01088	-1.1375	0.949153	-0.712963	-4.63158	-1.82228	-0.311111
Pep32	aa 87-101	GSTTSYYAVAVVKKG	-2.63014	-4.09202	0.179104	-1.31624	-3.11719	-2.44444	-0.88189	-2.65481	-2.5182	-1.16667	1.11136	-1.82529	0.830313	-1.86667	-2.8	-0.939024	-0.777058	-0.471083	-0.246334	-0.320917	-3.00794	-2.28996	-2.92492	-3.9375	-2.10923	-2.33333	-4.96842	-3.22403	-0.388889
Pep33	aa 90-104	TSYYAVAVVKKGTEF	-2.9589	-4.16779	-2.80597	-1.34283	-2.89844	-2.22222	-0.970079	-2.65481	-1.43897	0.253623	-0.246968	-2.40939	-0.461285	-0.84	-3.64	0.341463	-1.13969	-1.05994	-1.06745	-2.88825	-2.90332	-3.53903	-1.94995	-3.4125	-0.316384	-2.2037	-4.21053	-2.66333	-0.466667
Pep34	aa 93-107	YAVAVVKKGTEFTVN	-0.657534	-2.04601	-2.32836	-1.44919	-3.00781	-1.44444	-0.793701	-1.82519	-2.87794	-0.152174	-0.185226	-1.16819	-0.276771	-1.21333	-3.64	-1.15244	0.414431	-1.47213	-1.31378	-1.60458	-2.09248	-1.66543	-0.365615	-3.4125	-1.371	-1.23148	-3.70526	-2.03254	-0.311111
Pep35	aa 96-110	AVVKKGTEFTVNDLQ	-0.657534	-4.24357	-1.37313	-1.39601	-3.44531	-1.55556	-1.23465	-1.90815	-2.87794	-0.557971	-0.555678	-2.33638	-0.276771	-1.4	-3.36	-0.939024	0	-0.647739	-1.14956	-0.641834	-0.967772	-2.08178	0.853101	-3.7625	-1.371	-2.07407	0.252632	-1.26158	-0.311111
Pep36	aa 99-113	KKGTEFTVNDLQGKT	-2.73973	-3.48579	-2.68657	-1.23647	-3.99219	-2.66667	-1.5874	-2.15704	-3.11777	-1.77536	0.370452	-2.62842	-1.19934	-1.49333	-4.2	-0.981707	-0.880666	-0.294427	-1.47801	-3.36963	-2.87716	-3.53903	-0.914037	-3.9375	-1.89831	-2.26852	-5.64211	-2.31289	-0.466667
Pep37	aa 102-116	TEFTVNDLQGKTSCH	-1.86301	5.75913	-1.73134	-1.1301	-0.382813	0.888889	-0.617323	-1.16148	0.239829	0.355072	0.802646	0	0	1.12	-1.68	-0.384146	0.569843	-0.412198	-1.31378	-1.28367	1.9617	-1.87361	-0.914037	2.7125	-1.89831	-1.81481	-3.62105	-1.33166	-0.544444
Pep38	aa 105-119	TVNDLQGKTSCHTGL	-2.73973	-2.12179	-2.56716	-0.704653	-3.11719	-2.66667	-1.05827	-0.82963	-1.43897	-0.355072	0.493936	1.16819	-0.553542	-0.84	-0.56	-0.469512	1.08788	-0.471083	-0.739003	-1.12321	-0.340028	-2.70632	-1.46246	-2.5375	-1.79284	-1.23148	-3.70526	-1.40175	-0.544444
Pep39	aa 108-122	DLQGKTSCHTGLGRS	-2.08219	-2.57645	-1.61194	-0.0132953	-2.13281	-0.222222	-0.352756	-1.41037	0.479657	1.06522	0.123484	-0.0730117	0.461285	-0.0933333	-0.28	-0.72561	-0.414431	0.529968	-1.14956	2.56734	-1.04624	-2.49814	3.47334	-1.4875	-0.316384	-0.777778	-3.45263	-1.26158	-0.233333
Pep40	aa 111-125	GKTSCHTGLGRSAGW	-0.767123	-2.72801	0.537313	0.545109	-0.273438	-2.55556	-0.088189	-0.580741	2.99786	0.355072	2.53142	0.511082	2.95222	0.186667	2.24	-0.341463	-0.880666	0.471083	0.164223	4.01146	-1.75245	0.832714	-0.304679	-0.4375	-0.105461	0.259259	-2.69474	-0.841051	-0.155556
Pep41	aa 114-128	SCHTGLGRSAGWNIP	0.547945	-1.43978	-0.41791	0.545109	-1.25781	-3.11111	0.440945	5.64148	1.43897	1.57246	1.66703	1.60626	2.02965	0.28	5.04	-0.853659	0.414431	0.117771	-0.57478	2.72779	-2.3802	-0.208178	8.89663	-0.9625	-0.316384	2.85185	-3.70526	-0.420526	-0.155556
Pep42	aa 117-131	TGLGRSAGWNIPIGT	-0.547945	-2.72801	-0.776119	0.491928	1.25781	-1.44444	-0.352756	-1.41037	-0.479657	0.557971	2.59316	0.0730117	0.645799	0.186667	1.96	-0.640244	-0.621647	-0.117771	-1.06745	1.60458	-2.851	0	2.19369	-0.7875	-0.73823	1.94444	-4.46316	-1.82228	0
Pep43	aa 120-134	GRSAGWNIPIGTLLH	-1.42466	-3.48579	-1.13433	0.252612	-2.67969	-3	-1.05827	-1.99111	1.19914	-0.0507246	-0.679162	-0.584094	0.276771	-0.466667	1.12	0.128049	-0.880666	-0.117771	-0.903226	3.53009	-1.56936	-0.208178	1.46246	-1.8375	-0.421846	-1.03704	-3.95789	-1.82228	-0.311111
Pep44	aa 123-137	AGWNIPIGTLLHRGA	-1.75342	-2.87957	-1.61194	1.26306	-2.13281	-3	-0.88189	-2.48889	-0.959315	-0.355072	-0.432194	-1.60626	0.738056	-0.466667	0	0.170732	-1.03608	-0.942166	-1.14956	4.33238	-1.49089	-0.416357	1.58433	-2.5375	-0.527307	-0.518519	-4.12632	-1.47184	0
Pep45	aa 126-140	NIPIGTLLHRGAIEW	0.438356	-3.41001	-1.13433	0.412156	-2.13281	-2.66667	-0.264567	-0.82963	0.479657	-0.253623	-0.30871	-0.657106	0.369028	0.186667	2.24	2.09146	0.259019	-0.412198	-1.47801	2.24642	-2.35404	0.416357	1.03591	-1.4875	0.316384	-1.42593	-2.94737	-1.82228	0.311111
Pep46	aa 129-143	IGTLLHRGAIEWEGI	-0.219178	-4.39513	-1.13433	-0.119658	-2.78906	-3	-0.352756	-1.07852	-0.8394	-0.355072	0.30871	0.584094	0.830313	-0.28	9.24	-0.170732	-1.19149	-0.529968	-0.246334	3.53009	-2.64176	-0.832714	-0.426551	-2.0125	3.79661	-1.23148	-3.78947	-2.31289	0.311111
Pep47	aa 132-146	LLHRGAIEWEGIESG	-0.657534	-4.39513	-1.01493	-0.0930674	-2.35156	-2.66667	-0.705512	-2.48889	-1.91863	-1.16667	-0.864388	-1.16819	0	-1.12	1.4	-0.384146	-1.2951	-0.647739	-1.97067	2.40688	-2.92947	-2.70632	-1.88901	-1.6625	3.2693	-1.23148	-3.36842	-2.31289	0
Pep48	aa 135-149	RGAIEWEGIESGSVE	-1.42466	-4.16779	-0.776119	-0.119658	-2.24219	-0.222222	-0.970079	-2.40593	-1.91863	-1.06522	-1.1731	-1.82529	0.645799	-1.49333	2.52	-0.469512	-0.310823	-0.412198	-1.56012	8.34384	-3.37412	-2.49814	-3.04679	-2.1875	3.16384	1.94444	-2.86316	-2.31289	0.233333
Pep49	aa 138-152	IEWEGIESGSVEQAV	0.328767	-2.57645	-0.776119	0.0930674	-0.710938	-2.11111	-0.617323	-0.165926	-0.959315	-0.862319	-0.740904	-1.46023	2.30643	-0.746667	-0.28	-0.554878	-1.60592	-0.471083	-1.64223	2.08596	-3.79262	-1.66543	-1.94995	-1.6625	4.74576	-0.712963	-0.926316	-2.73342	0
Pep50	aa 141-155	EGIESGSVEQAVAKF	-2.63014	-3.25846	0.298507	0.624881	2.24219	-2.33333	-0.440945	0.995556	-1.43897	-0.76087	-0.555678	-1.38722	0.184514	-0.933333	18.48	-1.02439	-1.3469	-0.412198	-0.57478	0.320917	-3.47875	-3.74721	-2.62024	-3.5875	-0.421846	-1.03704	-2.86316	-1.89237	-0.388889
Pep51	aa 144-158	ESGSVEQAVAKFFSA	-1.75342	-2.57645	1.13433	0.0132953	-2.13281	-1.55556	-0.970079	0.580741	1.6788	0.152174	-0.740904	-0.584094	-1.01483	-1.02667	-1.68	-1.19512	-1.65772	-1.11882	-0.739003	0.320917	-2.43251	-2.49814	-1.46246	-3.0625	-1.68738	-1.49074	-2.77895	-2.73342	-0.311111
Pep52	aa 147-161	SVEQAVAKFFSASCV	-1.9726	9.69959	0.0597015	-0.146249	-1.80469	3.44444	0.264567	0.082963	0	-0.862319	0.123484	0.584094	-0.461285	2.24	-1.96	-0.341463	0.828862	-0.235542	-0.410557	-0.481375	2.53713	-0.208178	-1.88901	-2.5375	0.316384	-1.42593	-3.2	-2.45307	-0.233333
Pep53	aa 150-164	QAVAKFFSASCVPGA	-1.86301	7.35047	-0.298507	0.385565	-1.03906	-2.22222	0.088189	1.74222	0	-0.862319	0.493936	-0.43807	1.19934	2.05333	1.96	-0.0853659	0.155412	-0.647739	-0.656891	1.60458	0.941616	0.624535	-0.792165	-1.4875	0	0.453704	-3.70526	-1.1214	-0.155556
Pep54	aa 153-167	AKFFSASCVPGATIE	-1.31507	0.227334	-0.776119	0.784425	-2.57031	-2.22222	-0.088189	-0.331852	-0.479657	-0.355072	-0.987872	-0.584094	0.369028	-0.84	-1.96	-0.512195	-1.3987	-0.883281	-1.56012	2.72779	-1.90939	-2.08178	-3.10773	-2.5375	5.69492	1.94444	-4.37895	-2.8035	0
Pep55	aa 156-170	FSASCVPGATIEQKL	-2.84932	-3.71313	-2.08955	-0.19943	-3.11719	-3.22222	0	-1.16148	-0.8394	0.355072	-1.23484	-1.02216	-0.184514	-1.21333	-3.64	-1.57927	-1.76133	-1.00105	-1.56012	-1.28367	-2.43251	-0.832714	-3.53428	-2.5375	-2.00377	-1.75	-4.37895	-3.15394	-0.311111
Pep56	aa 159-173	SCVPGATIEQKLCRQ	-0.986301	-1.51556	0.298507	0.412156	-2.46094	-2.88889	0	0.082963	1.43897	0.862319	0.370452	1.60626	1.9374	-0.0933333	-1.68	-0.597561	-0.103608	-1.00105	-0.821114	0	0.104624	1.87361	-1.21872	-2.3625	-0.210923	-1.03704	1.51579	-1.82228	0
Pep57	aa 162-176	PGATIEQKLCRQCKG	0.109589	-2.57645	-0.41791	0.146249	-2.46094	-2.66667	0.352756	-1.32741	-0.719486	-0.65942	0	0.0730117	1.75288	-1.30667	-2.52	-1.10976	-1.13969	-0.883281	-1.47801	-1.60458	-0.941616	-1.66543	-3.2296	-2.0125	-0.73823	-0.907407	-4.37895	-2.59324	0.311111
Pep58	aa 165-179	TIEQKLCRQCKGDPK	-2.41096	-2.4249	-0.298507	-0.039886	-3.44531	-2.66667	-0.529134	-1.07852	-0.479657	0.0507246	-0.432194	-0.219035	0.645799	-1.12	-2.24	-1.53659	-0.518039	-0.412198	-1.14956	-0.320917	-0.732368	-2.08178	-3.71708	-2.7125	-0.73823	-1.42593	-4.8	-3.43429	0.0777778
Pep59	aa 168-182	QKLCRQCKGDPKTKC	-1.20548	11.7456	0.0597015	0.0930674	-1.80469	-1.55556	-0.440945	-0.331852	0.959315	1.36957	0.246968	1.75228	1.19934	0.28	-2.24	-0.256098	3.9371	-0.0588854	5.7478	-2.40688	6.64362	0.416357	-3.4124	-2.7125	1.79284	-1.55556	-4.21053	-2.38298	0.233333
Pep60	aa 171-185	CRQCKGDPKTKCARN	-1.75342	-0.833559	1.61194	0.039886	-1.25781	-2	-0.440945	-0.082963	1.55889	0.0507246	0.555678	2.04433	0.738056	-0.186667	-1.12	-1.15244	-0.155412	-0.647739	-0.492669	-3.69054	1.17702	2.70632	-2.43743	-2.5375	0.421846	-0.842593	-3.2	-1.61202	0.0777778
Pep61	aa 174-188	CKGDPKTKCARNAPY	-1.09589	-1.97023	1.73134	0.757835	-2.02344	-3.11111	-0.529134	0.165926	2.15846	1.16667	0.740904	2.11734	2.76771	-0.746667	0.28	-0.981707	-0.155412	0.117771	-1.14956	-1.9255	-1.09855	2.28996	-1.40152	-1.6625	-0.210923	0.777778	-2.69474	-0.981227	0.0777778
Pep62	aa 177-191	DPKTKCARNAPYSGY	-0.986301	-1.66712	1.13433	0.651472	-1.14844	-2.77778	-0.440945	0.414815	1.43897	1.77536	0.61742	1.16819	1.19934	-0.56	0.28	-0.896341	-0.777058	-0.294427	-1.23167	1.44413	-0.91546	0.208178	3.47334	-0.2625	-0.73823	-0.12963	-2.35789	-1.05131	0.155556
Pep63	aa 180-194	TKCARNAPYSGYSGA	-1.86301	0.454668	0.537313	0.465337	2.13281	-2.22222	-0.529134	0.248889	-0.479657	2.18116	0.92613	1.31421	1.2916	-0.933333	0.84	-0.170732	-1.3469	-0.117771	-0.164223	2.56734	-0.26156	0.208178	1.52339	0.4375	0.949153	2.78704	-2.44211	-0.630788	0.311111
Pep64	aa 183-197	ARNAPYSGYSGAFHC	0	17.7321	0.298507	0.731244	1.69531	-1.77778	0.352756	3.56741	2.75803	1.67391	1.79052	4.16167	0.738056	4.66667	2.8	7.98171	7.09713	1.41325	12.4809	3.20917	12.8164	1.45725	-0.365615	0.2625	9.38606	0.842593	-1.51579	2.87359	0.388889
Pep65	aa 186-200	APYSGYSGAFHCLKD	-2.41096	-2.87957	-1.25373	0.491928	-2.24219	-3	-0.440945	5.55852	-1.43897	-0.152174	-0.123484	0.803129	-0.184514	-0.653333	-2.24	-1.15244	-0.725254	-0.883281	-1.64223	0.160458	3.84493	-2.70632	-2.68118	-2.3625	-1.16008	-1.42593	-4.46316	-1.33166	0.466667
Pep66	aa 189-203	SGYSGAFHCLKDGKG	-3.17808	-4.09202	-1.85075	-0.279202	-2.02344	-3.66667	-0.617323	-1.07852	-1.91863	-1.06522	0	0.876141	0	-1.21333	-1.96	-1.62195	-1.70953	-1.35436	-1.97067	-0.802292	-0.340028	-2.28996	-2.98585	-3.4125	-2.00377	-0.0648148	-4.54737	-2.38298	0.388889
Pep67	aa 192-206	SGAFHCLKDGKGDVA	-3.28767	-3.86468	-2.44776	-0.731244	-2.67969	-2.77778	-1.05827	2.73778	-2.15846	-1.26812	-0.802646	0.0730117	-0.645799	-1.86667	-3.36	-1.96341	-1.70953	-1.11882	-1.72434	1.44413	-0.627744	-2.70632	-2.80305	-3.4125	-1.89831	0.259259	-4.29474	-2.2428	0.0777778
Pep68	aa 195-209	FHCLKDGKGDVAFVK	-4.05479	-4.77402	-2.92537	-1.02374	-3.11719	-4.55556	-0.264567	-0.663704	-3.11777	-1.47101	-0.987872	-0.292047	-0.92257	-1.77333	-3.64	-2.0061	-2.12396	-1.29548	-2.21701	-0.481375	-2.1971	-3.53903	-3.77802	-4.2875	-2.32015	-1.68519	-4.88421	-2.45307	0.233333
Pep69	aa 198-212	LKDGKGDVAFVKHTT	-3.61644	-3.7889	-2.80597	-0.704653	-4.53906	-3	-1.49921	-2.57185	-3.59743	-0.65942	-0.987872	-0.730117	-1.10708	-1.96	-3.36	-2.21951	-2.17576	-1.29548	-2.54545	-1.44413	-3.00794	-2.9145	-3.2296	-4.1125	-2.42561	1.36111	-5.47368	-2.73342	0.155556
Pep70	aa 201-215	GKGDVAFVKHTTVNE	-4.05479	-3.33424	-2.92537	-0.704653	-2.35156	-1.77778	-1.14646	-2.57185	-3.59743	-2.38406	0.432194	3.57757	0	-2.14667	-2.24	-1.92073	-0.414431	-0.824395	-1.64223	5.93696	-2.82485	-1.66543	-3.4124	-4.8125	1.371	0.842593	-5.22105	-2.59324	-0.7
Pep71	aa 204-218	DVAFVKHTTVNENAP	-1.9726	-1.7429	-1.01493	-0.332384	-3.88281	-3	-1.49921	0.082963	-2.87794	-1.16667	0.246968	-1.38722	-1.66063	-1.49333	-1.4	-2.21951	-1.24329	-0.942166	-1.23167	-0.641834	-2.32788	-0.416357	11.2731	-3.5875	-1.371	0.842593	-5.30526	-1.61202	-0.233333
Pep72	aa 207-221	FVKHTTVNENAPDQK	-2.9589	-3.94046	-2.56716	-0.917379	-3.11719	-3.44444	-2.11654	-2.73778	-3.11777	-2.58696	-0.61742	-3.1395	-1.66063	-0.933333	-3.36	-2.39024	-1.70953	-0.412198	-1.97067	-1.76504	-2.79869	-3.74721	-2.86398	-2.5375	-2.00377	-1.75	-4.96842	-2.10263	-0.311111
Pep73	aa 210-224	HTTVNENAPDQKDEY	-1.9726	-3.63735	-1.61194	-0.358974	-3.11719	-2.22222	-1.23465	-1.90815	-2.87794	-1.67391	-0.92613	-2.04433	-1.10708	-0.746667	-3.92	-1.87805	-1.76133	-1.00105	-2.1349	-0.962751	-2.17095	-3.33086	-2.92492	-0.6125	1.05461	-2.59259	-3.78947	-1.40175	-0.311111
Pep74	aa 213-227	VNENAPDQKDEYELL	-2.52055	-4.31935	-0.895522	-0.518519	-3.00781	-2.66667	-0.529134	-2.24	-2.75803	-1.36957	0	-2.11734	-1.19934	-0.373333	-3.08	-1.32317	-0.880666	-1.00105	-1.97067	-3.20917	-2.851	-1.66543	-2.74211	-2.0125	-2.32015	-2.39815	-2.94737	-1.40175	-0.0777778
Pep75	aa 216-230	NAPDQKDEYELLCLD	-2.84932	-4.69824	-0.298507	-0.146249	-3.11719	15	0.088189	-1.07852	-1.43897	-1.06522	0.92613	-1.38722	-0.645799	-0.56	-2.8	-1.32317	0.466235	-1.00105	-1.72434	-1.9255	4.18496	-2.28996	-3.10773	-2.3625	-1.89831	-1.87963	-2.44211	-1.40175	-0.0777778
Pep76	aa 219-233	DQKDEYELLCLDGSR	-1.75342	-3.33424	-0.298507	0.305793	-2.46094	0.111111	-0.352756	-0.746667	-0.599572	-0.963768	-0.061742	-0.803129	-1.2916	-0.746667	-1.4	-1.02439	-0.777058	-0.353312	-0.164223	-0.320917	2.77254	-1.24907	-1.40152	-0.4375	0.527307	-1.55556	-2.10526	0.350438	0.544444
Pep77	aa 222-236	DEYELLCLDGSRQPV	-2.30137	-3.1069	-0.656716	-0.917379	-1.03906	-1	-0.617323	0.82963	-0.119914	-1.57246	-0.61742	1.38722	-0.276771	0.653333	0.28	-0.554878	0.259019	-0.0588854	-0.656891	-0.641834	-0.313872	-1.45725	-2.68118	-1.1375	1.68738	-0.0648148	-3.36842	-0.140175	-0.233333
Pep78	aa 225-239	ELLCLDGSRQPVDNY	-0.438356	-1.66712	0.298507	-0.678063	-1.58594	-2.22222	-0.88189	1.49333	0.239829	-1.36957	-0.555678	1.2412	-0.553542	0.933333	0	0.896341	1.96855	0.588854	-1.47801	-0.160458	1.25549	-0.832714	-1.40152	0.6125	0.73823	-1.2963	2.69474	0.420526	-0.544444
Pep79	aa 228-242	CLDGSRQPVDNYKTC	-1.42466	16.2923	-0.41791	-0.890788	1.69531	-1.33333	-0.440945	2.48889	1.79872	-1.06522	-0.740904	2.92047	-1.01483	8.58667	0.84	4.35366	6.94172	0.76551	15.1085	-0.481375	12.5026	0.416357	-1.88901	-1.6625	4.21846	-1.23148	-2.52632	2.87359	-0.155556
Pep80	aa 231-245	GSRQPVDNYKTCNWA	-1.64384	0.682003	-0.41791	-1.4226	-0.0546875	-2.77778	0.617323	0.82963	-0.479657	2.48551	-0.679162	0.949153	-1.19934	0.466667	2.52	-0.213415	0.207216	-0.471083	-0.492669	-4.33238	0.287716	1.87361	1.40152	-1.4875	-1.05461	-0.388889	-2.27368	0.490613	-0.466667
Pep81	aa 234-248	QPVDNYKTCNWARVA	1.31507	0	-0.656716	-1.44919	0.820312	-2.88889	-0.088189	0.497778	-0.8394	1.97826	-0.987872	0.0730117	-1.47611	-0.466667	0.84	-0.896341	-0.310823	0.588854	-0.57478	-0.802292	-0.52312	1.45725	-1.03591	-1.4875	-1.26554	-0.712963	-2.94737	0	-0.466667
Pep82	aa 237-251	DNYKTCNWARVAAHA	3.28767	-1.21245	-1.97015	-1.79487	-0.492188	-3.33333	-0.88189	0.165926	-1.79872	-0.862319	-1.42007	0.219035	-1.47611	-0.653333	0	-0.810976	-0.362627	-0.117771	-0.656891	0.641834	2.87716	1.24907	-0.0609358	-2.3625	-1.05461	-1.42593	-3.78947	-0.140175	-0.311111
Pep83	aa 240-254	KTCNWARVAAHAVVA	-1.31507	-2.4249	-2.32836	-1.36942	-0.601563	-2.88889	-0.705512	-0.580741	-2.39829	-0.0507246	-0.92613	-1.31421	-1.19934	-0.84	-1.96	-0.682927	-0.984274	-0.0588854	-1.06745	-0.160458	2.04017	-1.66543	-2.31556	-2.5375	-1.371	-0.259259	-3.62105	-0.28035	-0.233333
Pep84	aa 243-257	NWARVAAHAVVARDD	-0.986301	-1.89445	-1.37313	-0.784425	-0.273438	-2.55556	-0.264567	-0.995556	-2.63812	-1.57246	-2.09923	-2.33638	-0.738056	-0.466667	-2.24	0.853659	-0.155412	0.294427	-0.821114	-0.641834	3.24334	0.208178	-3.2296	-1.6625	-2.10923	-1.81481	-3.87368	0.350438	-0.544444
Pep85	aa 246-260	RVAAHAVVARDDNKV	-2.73973	-3.33424	-0.537313	-1.66192	-1.25781	-3.66667	-0.88189	0.912593	-2.27837	-2.8913	-2.09923	-2.04433	-1.9374	-0.933333	-3.36	-0.939024	-1.50231	-0.647739	-1.56012	-1.60458	-0.13078	-3.53903	-3.65615	-4.4625	-1.68738	-2.33333	-5.22105	-1.19149	-0.311111
Pep86	aa 249-263	AHAVVARDDNKVEDI	-3.28767	-3.86468	-2.80597	-1.34283	-3.22656	-3.44444	-1.5874	-1.99111	-3.47752	-1.67391	-2.59316	-3.21252	-1.9374	-1.12	-3.92	-0.768293	-1.65772	0.117771	-2.46334	-3.36963	-2.53713	-3.53903	-3.65615	-3.7625	0.210923	-2.00926	-4.71579	-1.47184	-0.622222
Pep87	aa 252-266	VVARDDNKVEDIWSF	-2.52055	-3.18268	-1.13433	-1.52896	-1.69531	-3	-0.352756	-1.07852	-0.719486	-1.16667	-1.66703	-2.04433	-1.01483	0.186667	-1.96	0.128049	-0.466235	-0.176656	-1.64223	-2.08596	-1.83092	-1.45725	-1.27965	-2.1875	-2.10923	-2.07407	-2.94737	-0.560701	-0.233333
Pep88	aa 255-269	RDDNKVEDIWSFLSK	-1.20548	-4.31935	-1.13433	-1.7151	-3.11719	-3.22222	-0.440945	-2.15704	-1.55889	-1.77536	-1.42007	-1.97132	-0.738056	-0.746667	-2.52	-0.768293	-0.673451	-0.176656	-1.47801	-0.641834	-2.98178	-2.49814	-0.670294	-3.0625	-2.10923	-1.87963	-4.37895	-1.33166	-0.311111
Pep89	aa 258-272	NKVEDIWSFLSKAQS	-1.20548	-2.04601	-1.37313	-1.66192	-3.55469	-3	2.29291	-1.74222	-2.15846	-0.456522	-0.864388	-2.33638	-1.75288	-0.746667	-1.96	-0.426829	-0.984274	0.0588854	-1.14956	-1.28367	-2.32788	-1.24907	-0.73123	-2.7125	-2.10923	-1.23148	-4.88421	-2.10263	-0.311111
Pep90	aa 261-275	EDIWSFLSKAQSDFG	-1.9726	-1.97023	-0.41791	-0.811016	-3.00781	-2.11111	-0.705512	-0.580741	-1.79872	-1.36957	-0.740904	-1.31421	-0.369028	-0.746667	-2.8	-0.426829	-0.777058	-0.235542	-2.21701	0	-2.6156	-2.28996	-0.609358	-2.3625	-0.843691	-1.42593	-1.6	-1.6821	-0.466667
Pep91	aa 264-278	WSFLSKAQSDFGVDT	-0.986301	-2.04601	-2.32836	-1.52896	-3.66406	-2.11111	-1.14646	-2.15704	-2.87794	-2.07971	-0.987872	-2.19035	-1.10708	-0.933333	-2.52	-0.384146	-0.621647	0.117771	-2.05279	-0.481375	-2.45866	-2.70632	-2.98585	-2.5375	-2.21469	1.2963	-4.63158	-0.700876	-0.544444
Pep92	aa 267-281	LSKAQSDFGVDTKSD	-1.9726	-2.72801	-2.92537	-1.02374	-2.35156	-2.11111	-0.88189	-2.40593	-2.39829	-2.38406	-0.987872	-2.04433	-1.38386	-1.58667	-3.08	2.64634	-0.777058	0.117771	-1.97067	-3.36963	-0.183092	-2.9145	-3.59521	-3.4125	-2.10923	-0.712963	-5.38947	-0.981227	-0.311111
Pep93	aa 270-284	AQSDFGVDTKSDFHL	-2.63014	-3.41001	-2.44776	-0.917379	-3.22656	-3.11111	-1.14646	-1.32741	-3.59743	-1.06522	-0.92613	-1.89831	-1.66063	-1.30667	-3.08	0.981707	-0.673451	-0.883281	-1.47801	-0.641834	-2.24942	-2.9145	-2.19369	-3.5875	-2.21469	-1.75	-4.37895	-1.26158	-0.544444
Pep94	aa 273-287	DFGVDTKSDFHLFGP	-2.73973	-2.04601	-1.85075	-1.1301	-2.57031	-3.44444	-0.88189	0.082963	-1.31906	-1.97826	-1.04961	-1.16819	-0.092257	-1.21333	-1.68	0.256098	-0.621647	-0.529968	-1.80645	4.81375	-2.58944	-0.832714	9.56692	-2.1875	-2.42561	2.26852	-4.12632	-1.19149	-0.388889
Pep95	aa 276-290	VDTKSDFHLFGPPGK	-2.9589	-2.95535	-0.776119	-0.94397	-2.89844	-3.22222	-1.41102	-1.5763	-1.19914	-1.06522	0.432194	-1.31421	0.369028	-1.30667	-1.12	1.19512	-0.310823	0.412198	-1.39589	2.72779	-2.64176	0	-0.73123	-2.8875	-1.371	0.712963	-4.71579	-2.31289	-0.311111
Pep96	aa 279-293	KSDFHLFGPPGKKDP	-2.9589	-1.89445	-1.85075	-1.28965	-3.33594	-3.22222	-1.49921	-2.57185	-0.359743	-0.963768	-0.61742	-0.584094	-0.645799	-1.21333	-3.64	-0.512195	-1.19149	-0.353312	-1.31378	3.20917	-2.851	1.24907	-0.0609358	-3.7625	-2.42561	1.03704	-4.88421	-2.8035	0
Pep97	aa 282-296	FHLFGPPGKKDPVLK	-1.75342	-2.87957	-2.68657	-1.07692	-3.77344	-3	-1.32283	-2.40593	-2.15846	-0.963768	-1.11136	-2.33638	-1.66063	-1.58667	-3.64	-0.939024	-0.259019	-0.588854	-1.39589	-0.641834	-3.29566	-1.66543	-2.68118	-4.6375	-1.89831	0	-5.30526	-3.29412	0.155556
Pep98	aa 285-299	FGPPGKKDPVLKDLL	-1.75342	-3.1069	-3.28358	-1.4226	-2.46094	-3.44444	-0.970079	-2.24	-2.5182	0.152174	-1.54355	-3.06649	-0.461285	-1.21333	-3.36	-0.682927	-0.569843	-0.706625	-1.80645	-0.160458	-3.40028	-1.87361	-3.35147	-3.9375	-2.32015	-1.10185	-4.96842	-2.45307	-0.0777778
Pep99	aa 288-302	PGKKDPVLKDLLFKD	-2.63014	-3.63735	-2.80597	-1.23647	-3.77344	-2.22222	-1.23465	-1.74222	-2.15846	-1.67391	-1.85226	-2.99348	-1.47611	-1.4	-3.92	0.170732	-0.984274	-0.706625	-1.47801	-1.44413	-0.863148	-3.12268	-3.2296	-3.9375	-2.53107	-2.07407	-4.63158	-2.59324	0.155556
Pep100	aa 291-305	KDPVLKDLLFKDSAI	-0.986301	-2.57645	-2.20896	-1.10351	-3.11719	-2.88889	-1.49921	3.40148	-1.91863	-0.355072	-1.54355	-2.62842	-0.369028	-0.28	-3.64	-0.853659	-1.70953	-0.412198	-1.88856	-1.28367	-2.82485	-2.9145	-2.92492	-3.9375	3.79661	-2.07407	-3.53684	-2.73342	0.0777778
Pep101	aa 294-308	VLKDLLFKDSAIMLK	-2.63014	-3.56157	-2.44776	-0.678063	-3.55469	-1.88889	-1.23465	-2.15704	-3.3576	-0.963768	0.740904	-2.77445	-1.47611	-0.84	-3.36	-1.36585	-1.76133	0.117771	-2.29912	-2.72779	-2.66791	-3.53903	-3.04679	-3.5875	-1.371	-2.39815	-4.96842	-3.50438	0
Pep102	aa 297-311	DLLFKDSAIMLKRVP	-2.73973	-3.56157	-1.25373	-0.0664767	-2.46094	8.11111	-0.705512	2.9037	-1.6788	0.65942	-0.246968	-1.46023	-0.092257	-0.933333	0	-0.981707	-0.518039	-0.294427	0.0821114	-3.04871	-2.30173	-0.416357	3.77802	-3.0625	-0.105461	-0.453704	-4.88421	-2.45307	0.0777778
Pep103	aa 300-314	FKDSAIMLKRVPSLM	-1.64384	-3.03112	-1.01493	0.039886	-2.46094	3.11111	0.352756	-0.746667	-0.239829	2.58696	-0.123484	-0.584094	0.184514	0.28	5.6	4.14024	-0.466235	2.06099	-1.06745	0.160458	2.30173	0.416357	0.304679	-1.3125	0.632768	1.36111	-3.87368	-1.33166	0.311111
Pep104	aa 303-317	SAIMLKRVPSLMDSQ	-1.64384	-2.4249	-0.656716	0.252612	-2.57031	-1.33333	-0.176378	-0.912593	-1.07923	0.152174	-0.246968	0.43807	0.276771	-0.186667	0.28	1.45122	0.621647	0.176656	-0.821114	2.40688	2.64176	0.208178	-1.09684	-1.4875	0.210923	0	1.43158	-1.47184	0.311111
Pep105	aa 306-320	MLKRVPSLMDSQLYL	-1.09589	-3.94046	0.0597015	0.358974	-2.13281	-2.33333	-0.264567	-0.995556	-0.239829	0.355072	0.185226	-0.657106	1.2916	0.28	0	1.79268	0.207216	-0.529968	-1.23167	-0.160458	-0.52312	-1.04089	-1.52339	-0.7875	-0.843691	-0.907407	-3.03158	-2.03254	0.855556
Pep106	aa 309-323	RVPSLMDSQLYLGFE	-0.986301	-4.24357	-0.895522	-0.226021	-1.14844	-2.33333	0.352756	-1.99111	-0.959315	-0.862319	-1.42007	-1.16819	1.01483	-0.373333	-0.84	2.94512	0.984274	-0.647739	-0.410557	0.320917	-1.77861	-3.95539	-2.25462	-1.3125	3.37476	-1.03704	-3.11579	-2.38298	-0.0777778
Pep107	aa 312-326	SLMDSQLYLGFEYYS	1.20548	-3.56157	0.179104	0.0930674	-2.02344	-3	-0.705512	-1.82519	-1.43897	-0.152174	0.061742	-0.803129	-0.461285	-0.466667	-0.56	0.896341	0	-0.883281	-1.06745	-2.08596	-0.758524	-2.49814	1.7062	-2.7125	-0.843691	-2.13889	-1.09474	-2.45307	0.233333
Pep108	aa 315-329	DSQLYLGFEYYSAIQ	1.31507	-2.65223	-1.85075	0.19943	-2.46094	-3.22222	-1.05827	-0.912593	-0.359743	1.36957	0.61742	-1.2412	-0.553542	-0.746667	-0.56	0.72561	-0.362627	-0.529968	-0.903226	-3.69054	-1.51705	-1.24907	4.20457	-1.8375	-0.421846	-2.07407	5.97895	-1.61202	0.233333
Pep109	aa 318-332	LYLGFEYYSAIQSMR	0.986301	-2.04601	0.298507	0.917379	-0.929688	-2.55556	0.793701	0.497778	1.07923	2.38406	-0.246968	0.0730117	1.19934	0.186667	2.24	6.87195	-0.518039	1.00105	-0.410557	1.60458	-0.993928	1.66543	0.426551	-0.2625	0.949153	-1.42593	-0.673684	-1.1214	0.388889
Pep110	aa 321-335	GFEYYSAIQSMRKDQ	-0.547945	-3.18268	-1.37313	1.1301	-1.91406	-2.22222	-0.970079	-0.082963	-0.479657	1.26812	0.555678	-1.16819	0.461285	-0.56	0	1.02439	-0.621647	0.0588854	-1.47801	-0.962751	0.993928	0.208178	-0.243743	-3.0625	-0.105461	-1.75	-1.68421	-1.33166	0.311111
Pep111	aa 324-338	YYSAIQSMRKDQLTP	-1.64384	-2.80379	-1.13433	0.491928	-3.11719	-2.33333	-0.264567	1.16148	-1.6788	0.76087	0.61742	-0.584094	-0.461285	-0.373333	-0.28	0.341463	-0.777058	-4.08599e-17	-0.492669	-0.320917	-2.40635	0.832714	8.83569	-2.5375	-0.527307	0	-4.46316	-0.560701	0.155556
Pep112	aa 327-341	AIQSMRKDQLTPSPR	1.64384	-3.71313	0.0597015	1.39601	-2.02344	-2	1.23465	0	0.599572	2.58696	0.555678	1.02216	0.369028	-0.186667	1.4	-0.512195	-0.155412	0.353312	0.246334	1.28367	-1.64783	0.208178	-1.40152	-1.8375	0.105461	0.972222	-3.95789	-1.19149	0.233333
Pep113	aa 330-344	SMRKDQLTPSPRENR	-0.986301	-2.72801	0.895522	0.811016	-0.929688	-2.22222	0.617323	-0.331852	0.959315	1.77536	-0.493936	1.16819	1.01483	0.373333	1.68	-0.0853659	-0.414431	-0.117771	-0.656891	3.36963	-0.941616	1.04089	-1.76714	-0.7875	1.68738	-0.259259	-3.03158	-1.19149	-0.155556
Pep114	aa 333-347	KDQLTPSPRENRIQW	2.08219	-2.80379	2.32836	0.864198	-0.164063	-2.66667	-0.440945	-0.580741	2.87794	2.07971	0.123484	0.584094	0.276771	0.933333	2.8	0.0426829	1.13969	-0.0588854	-0.410557	4.33238	-2.1971	2.9145	-0.0609358	-1.4875	0.843691	-1.16667	-2.77895	-1.1214	0.311111
Pep115	aa 336-350	LTPSPRENRIQWCAV	0.219178	2.50068	1.13433	1.34283	-1.25781	0.111111	0.529134	1.16148	1.6788	1.77536	0.185226	1.02216	1.10708	0.28	0.84	-0.213415	1.03608	-0.647739	0.0821114	-0.962751	1.5432	1.24907	-0.365615	-0.9625	4.32392	-1.49074	-3.53684	-1.61202	0.311111
Pep116	aa 339-353	SPRENRIQWCAVGKD	-2.52055	-4.09202	-1.13433	-0.0132953	-2.02344	-2.66667	-0.176378	-0.497778	-0.959315	-0.76087	-1.23484	-0.876141	-0.092257	-0.933333	-1.12	-0.810976	-1.03608	-0.883281	-1.97067	0.802292	2.56329	-1.87361	-3.10773	-3.7625	0.421846	-2.39815	-4.88421	-2.52315	-0.0777778
Pep117	aa 342-356	ENRIQWCAVGKDEKS	-2.41096	-3.7889	-1.49254	-0.491928	-3.00781	-3	0	-1.82519	-0.959315	-0.65942	-0.92613	-1.67927	0.830313	-1.49333	-2.24	-1.45122	-0.984274	-0.883281	-1.47801	-0.160458	-1.22933	-1.87361	-3.65615	-3.2375	-1.89831	-2.26852	-5.13684	-3.01377	-0.155556
Pep118	aa 345-359	IQWCAVGKDEKSKCD	-2.52055	0.909337	0.298507	0.704653	-1.80469	1.66667	-0.176378	-0.746667	-0.359743	-1.26812	0	0.219035	0.92257	1.02667	-1.68	-1.32317	4.50694	-0.824395	-0.821114	-0.481375	4.36805	-0.624535	-3.35147	-2.3625	-0.843691	-2.52778	-4.71579	-1.96245	-0.155556
Pep119	aa 348-362	CAVGKDEKSKCDRWS	-1.9726	-2.57645	0.179104	0.0664767	-2.02344	-2.11111	0.088189	-0.082963	0.239829	0.557971	0.061742	0.584094	1.19934	-0.373333	0.56	-0.939024	0.414431	-0.883281	-0.821114	1.44413	0.052312	1.66543	-1.46246	-0.6125	-0.210923	-1.62037	-2.69474	-1.1214	0.155556
Pep120	aa 351-365	GKDEKSKCDRWSVVS	-2.9589	-2.80379	-0.895522	0.119658	-2.89844	-1.55556	0.793701	-0.995556	0	-1.16667	0.123484	-0.292047	0.461285	-1.12	-1.4	-0.768293	-0.207216	-0.824395	-1.47801	0	-1.33396	-4.37175	-1.27965	-2.0125	-0.421846	-0.583333	-4.21053	-1.6821	0.0777778
Pep121	aa 354-368	EKSKCDRWSVVSNGD	-1.42466	-3.1069	-1.01493	5.54416	-2.89844	-1.55556	1.14646	-0.746667	-0.599572	-0.862319	-0.987872	-0.803129	2.49094	-1.21333	-2.24	-0.554878	-0.673451	-0.76551	-1.23167	2.40688	1.9617	-1.24907	-1.58433	-2.7125	10.1243	-2.13889	-3.53684	-1.40175	-0.233333
Pep122	aa 357-371	KCDRWSVVSNGDVEC	0.657534	12.4276	1.25373	-0.0132953	-1.03906	1.44444	1.85197	0.497778	0.479657	-0.862319	-0.432194	0.292047	1.75288	6.16	-1.96	2.39024	6.00925	0.647739	7.22581	2.88825	8.47454	0	-2.62024	-1.1375	7.9096	-1.16667	-1.51579	-0.350438	0.0777778
Pep123	aa 360-374	RWSVVSNGDVECTVV	-0.328767	-0.985115	2.20896	0.119658	-1.47656	-1.11111	0.264567	1.32741	1.07923	-0.355072	-0.061742	0.43807	1.56837	1.21333	-3.08	-0.853659	2.33117	-0.529968	-0.246334	0.802292	0.993928	0.832714	-2.19369	-1.1375	4.42938	0	-3.03158	-0.911139	-0.311111
Pep124	aa 363-377	VVSNGDVECTVVDET	-1.9726	-2.04601	1.37313	-0.146249	-1.91406	-0.555556	0.352756	0.82963	0.359743	-0.253623	-0.432194	-0.43807	1.01483	0.653333	-3.92	-1.2378	-0.777058	-1.00105	-1.31378	0.802292	0.26156	1.04089	-3.53428	-1.3125	1.26554	-0.842593	-3.53684	-0.490613	-0.311111
Pep125	aa 366-380	NGDVECTVVDETKDC	-1.75342	14.3978	3.04478	0.0664767	-0.273438	3.44444	1.05827	0.912593	0.719486	-0.557971	-0.679162	0.511082	0	4.01333	-2.8	2.56098	6.16466	-0.471083	6.24047	4.49284	8.63148	0	-3.4124	-1.8375	9.38606	-2.13889	-2.94737	0.420526	-0.233333
Pep126	aa 369-383	VECTVVDETKDCIIK	-1.31507	-3.03112	-0.179104	-0.465337	0.382812	-2.33333	0.617323	0.248889	0.599572	-1.36957	-0.92613	0.0730117	-0.645799	1.58667	-3.92	-1.32317	-1.45051	-1.05994	-1.88856	-1.60458	-1.33396	-1.66543	-3.96083	-4.1125	-2.21469	-2.59259	-3.87368	-1.54193	0.0777778
Pep127	aa 372-386	TVVDETKDCIIKIMK	-2.41096	-3.25846	-1.25373	-0.784425	-2.89844	-3.44444	0.352756	-1.74222	-0.599572	-1.16667	-0.493936	-0.876141	-0.645799	-0.84	-3.64	-1.66463	-1.24329	-0.824395	-2.05279	-1.9255	-0.706212	-1.66543	-4.20457	-3.5875	-1.68738	-2.78704	-4.37895	-2.66333	0
Pep128	aa 375-389	DETKDCIIKIMKGEA	-2.9589	-3.56157	-2.08955	-0.678063	-3.33594	-2.88889	0	-1.07852	-1.19914	-0.557971	-0.061742	-1.75228	-0.461285	-1.68	0	-1.83537	0.310823	-0.235542	-2.29912	-0.320917	-0.706212	-2.28996	-3.71708	-3.0625	-0.210923	-1.68519	-4.37895	-2.31289	0.155556
Pep129	aa 378-392	KDCIIKIMKGEADAV	-3.06849	-3.94046	-1.61194	-0.678063	-2.67969	-2.22222	0.352756	2.15704	-1.91863	-1.26812	-0.555678	-0.949153	-0.461285	-1.4	-2.8	-2.0061	-0.673451	-1.11882	1.23167	0	1.41242	-0.416357	-3.29053	-2.5375	4.32392	-0.842593	-4.46316	-0.981227	-0.155556
Pep130	aa 381-395	IIKIMKGEADAVALD	-2.73973	-2.95535	-2.32836	-0.119658	-2.13281	-2.55556	-0.970079	0.995556	-2.5182	-1.16667	-1.04961	-1.97132	-1.01483	-1.21333	-2.52	-1.57927	-1.24329	-0.706625	-1.97067	0.160458	2.27557	-2.28996	-3.10773	-2.3625	-0.73823	-0.648148	-4.37895	-0.981227	0.622222
Pep131	aa 384-398	IMKGEADAVALDGGL	-2.63014	-3.63735	-1.97015	-0.0930674	-2.24219	-2.66667	-0.352756	-0.995556	-2.15846	-0.862319	1.1731	-1.46023	0.369028	-0.746667	-0.56	-1.32317	-1.08788	-1.00105	-1.56012	3.04871	2.6156	-1.24907	-2.86398	-0.4375	0.316384	3.56481	-3.78947	-0.841051	0.311111
Pep132	aa 387-401	GEADAVALDGGLVYT	-2.52055	-3.03112	-1.01493	0.624881	-1.80469	-0.555556	0.264567	-1.74222	-2.03854	-0.253623	0.555678	0.219035	2.02965	-0.56	-0.56	-0.981707	-1.50231	-1.00105	-1.56012	4.6533	-2.45866	-0.208178	0.243743	0.0875	0.73823	4.27778	-3.62105	-0.28035	0.233333
Pep133	aa 390-404	DAVALDGGLVYTAGV	-0.876712	-3.41001	-1.49254	0.19943	-2.13281	-2.55556	-0.617323	-0.497778	-0.8394	0.862319	1.97574	-0.146023	0.830313	-0.466667	-0.56	-1.15244	-0.880666	-1.11882	-1.64223	1.60458	-1.93554	-0.416357	-0.426551	-1.6625	1.89831	11.4722	-3.2	-0.210263	0.388889
Pep134	aa 393-407	ALDGGLVYTAGVCGL	-1.75342	5.45602	-0.776119	1.34283	-1.03906	-0.888889	-0.176378	0.912593	-0.479657	0.862319	0.370452	0.876141	1.19934	0.186667	0.56	0.72561	4.0407	-0.294427	10.0176	4.49284	3.13872	-1.04089	-0.853101	-1.6625	5.80038	3.0463	-3.2	1.1214	0.622222
Pep135	aa 396-410	GGLVYTAGVCGLVPV	-1.53425	11.594	-0.0597015	0.757835	-1.36719	-0.444444	-0.088189	1.99111	0	2.68841	0.92613	0.803129	2.21417	1.02667	3.64	-0.512195	3.41906	-0.588854	9.85337	3.20917	-0.444652	1.04089	-1.64527	-0.9625	3.2693	12.8333	-3.62105	0.911139	0.388889
Pep136	aa 399-413	VYTAGVCGLVPVMAE	-0.438356	6.82003	-0.656716	0.146249	-1.03906	-0.555556	-0.705512	-0.414815	-1.19914	-0.65942	0.30871	-1.02216	0.276771	-0.466667	15.12	0.896341	-0.207216	-0.76551	2.54545	2.08596	3.00794	0	-2.25462	-0.4375	4.00753	3.37037	-3.53684	-0.28035	0.233333
Pep137	aa 402-416	AGVCGLVPVMAERYD	-0.547945	-2.27334	0.895522	4.2944	-1.91406	-1.44444	-0.352756	-0.165926	-0.359743	-0.557971	-0.246968	0	-0.092257	0.466667	0	1.02439	-0.880666	-0.0588854	3.28446	2.88825	8.55301	-0.208178	-1.34059	0.9625	-0.105461	3.30556	-2.35789	0.420526	0.544444
Pep138	aa 405-419	CGLVPVMAERYDDES	-0.876712	-2.65223	0.776119	0.17284	-1.80469	-0.666667	-0.529134	-0.248889	-1.31906	-1.87681	-0.370452	-0.876141	-1.19934	0.0933333	-2.52	-1.15244	-1.03608	-1.05994	-0.985337	1.9255	0.52312	-1.04089	-2.98585	0.0875	-1.26554	-1.03704	-2.94737	-0.210263	0.622222
Pep139	aa 408-422	VPVMAERYDDESQCS	-0.438356	12.3518	1.85075	0.146249	-0.710938	6.44444	-0.352756	1.07852	0.8394	-0.355072	0.740904	0.949153	0.092257	1.4	0	0	2.02035	-0.294427	-0.0821114	0.481375	3.11256	1.24907	-1.82807	-0.4375	-0.105461	-1.75	-2.18947	2.31289	0.388889
Pep140	aa 411-425	MAERYDDESQCSKTD	-2.41096	-2.04601	-0.41791	0.0132953	-1.47656	0.777778	-0.970079	-0.746667	-1.19914	0.65942	0.185226	-0.146023	1.19934	-0.466667	-2.24	-0.853659	-0.828862	-0.353312	-1.14956	-0.962751	3.47875	0.208178	-3.16866	-1.6625	-0.632768	-2.00926	-3.78947	0.770964	0
Pep141	aa 414-428	RYDDESQCSKTDERP	-1.9726	-1.13667	0.0597015	-0.0930674	-1.14844	-1.22222	-0.529134	0.082963	0.119914	1.36957	0.123484	0	2.39868	0.186667	-0.84	-0.72561	-0.569843	-0.117771	-0.492669	-0.481375	-0.052312	1.04089	4.69206	-0.7875	-1.79284	-0.194444	-3.70526	1.05131	0.233333
Pep142	aa 417-431	DESQCSKTDERPASY	-2.63014	-2.95535	-0.179104	0.545109	-1.47656	-0.666667	-0.264567	0.497778	0	0.355072	0.061742	0.511082	2.5832	0.373333	-1.4	-0.554878	-0.518039	-1.00105	-1.31378	-1.60458	-1.59552	-1.24907	-1.58433	0.4375	1.05461	0.712963	-2.77895	0.560701	0.233333
Pep143	aa 420-434	QCSKTDERPASYFAV	-1.53425	-2.27334	-0.0597015	-0.890788	-1.58594	-2.55556	-0.529134	1.82519	0	-0.557971	0.185226	0.511082	-0.276771	0.653333	0	-0.128049	-0.310823	-0.883281	-0.656891	-1.12321	-2.09248	-1.87361	-1.94995	-1.4875	1.47646	-0.648148	-2.86316	0.420526	-0.311111
Pep144	aa 423-437	KTDERPASYFAVAVA	-3.28767	-2.27334	-1.49254	-1.39601	-1.69531	-3.11111	-0.88189	-0.331852	-0.8394	-1.06522	-1.60529	-1.2412	0.184514	-0.56	-2.24	-0.512195	-0.880666	-0.471083	-1.72434	-3.53009	-1.33396	-2.49814	-3.04679	-2.5375	-2.53107	-0.583333	-3.78947	-0.420526	-0.777778
Pep145	aa 426-440	ERPASYFAVAVARKD	-2.9589	-3.18268	-2.20896	-1.36942	-2.57031	-3	-0.88189	-0.746667	-2.5182	-1.26812	-1.85226	0.0730117	-1.10708	-0.373333	-3.64	-1.45122	-0.725254	-1.00105	-1.31378	-0.320917	0.52312	-2.49814	-3.4124	-3.7625	-2.00377	-2.26852	-4.71579	-1.6821	-0.388889
Pep146	aa 429-443	ASYFAVAVARKDSNV	-1.86301	-2.19756	-1.85075	-1.31624	-1.69531	-2.88889	-0.970079	-0.580741	-2.99786	0.65942	-1.914	-2.04433	-1.01483	-0.0933333	-1.96	-0.72561	0.362627	0.529968	-1.80645	-3.20917	-2.09248	-0.416357	-2.74211	-3.0625	-1.371	-1.81481	-4.63158	-0.911139	-0.7
Pep147	aa 432-446	FAVAVARKDSNVNWN	3.83562	-0.606225	-1.37313	-1.44919	-1.25781	-2.22222	0.088189	0.746667	-0.239829	-0.355072	-0.679162	0.146023	-1.2916	1.4	1.12	-0.768293	3.10823	0.0588854	-1.47801	0.641834	-1.43858	1.45725	5.17954	-0.7875	-1.05461	-1.36111	-1.43158	0.420526	-0.311111
Pep148	aa 435-449	AVARKDSNVNWNNLK	-2.30137	-3.41001	-2.92537	-1.02374	-2.89844	-3.44444	1.49921	-1.99111	-1.91863	0.65942	0	-1.97132	-2.02965	-0.56	-1.96	-0.939024	0.103608	-0.706625	-1.97067	-0.962751	-2.58944	-1.87361	-2.98585	-3.9375	-1.05461	-2.59259	1.34737	-2.31289	-0.233333
Pep149	aa 438-452	RKDSNVNWNNLKGKK	39.6712	14.0189	24.8955	7.56505	17.5547	19.1111	15.1685	14.3526	22.9036	24.2971	5.49504	4.9648	7.01153	10.92	62.44	5.07927	6.83811	7.36067	4.84457	13.9599	-1.38627	6.45353	-0.487486	49.2625	32.4821	11.3426	21.2211	10.3029	15.0111
Pep150	aa 441-455	SNVNWNNLKGKKSCH	-0.109589	7.72936	-0.179104	-1.20988	-0.273438	-3.11111	0.352756	-0.82963	-0.119914	-0.76087	-1.29658	-0.146023	-1.56837	2.61333	-0.56	0.0853659	2.43478	-0.176656	-1.47801	-0.641834	0.26156	-0.832714	-3.16866	-1.8375	1.371	-1.03704	-3.78947	-1.47184	-0.311111
Pep151	aa 444-458	NWNNLKGKKSCHTAV	-1.75342	-0.833559	1.01493	-1.63533	-2.35156	-3.44444	0.705512	1.82519	-1.07923	-1.47101	-2.03749	-0.730117	-1.38386	-0.56	-2.24	-0.981707	0.880666	-0.471083	-1.72434	-2.56734	-0.993928	-1.66543	-3.16866	-3.5875	-0.316384	-0.712963	-4.88421	-1.82228	-0.466667
Pep152	aa 447-461	NLKGKKSCHTAVGRT	-3.17808	-3.1069	-1.49254	-1.55556	-3.11719	-2.33333	1.14646	-1.5763	-0.8394	-1.57246	-1.66703	-0.876141	-1.47611	-0.746667	-2.24	-0.512195	1.19149	-0.353312	-1.47801	0.160458	-2.64176	-0.416357	-1.40152	-2.7125	-0.632768	-0.972222	-5.30526	-2.03254	-0.7
Pep153	aa 450-464	GKKSCHTAVGRTAGW	-1.20548	-2.80379	-0.41791	-1.4226	-1.58594	-2.44444	0.970079	1.24444	0.719486	-0.65942	-0.61742	0.511082	0.461285	0.653333	1.96	0.128049	0.621647	0.0588854	1.06745	2.72779	-2.01401	2.70632	0.487486	-0.6125	-1.371	0.194444	-3.45263	-0.841051	-0.233333
Pep154	aa 453-467	SCHTAVGRTAGWVIP	-1.9726	-1.7429	-0.298507	-1.44919	-2.78906	-2.66667	-0.176378	7.79852	0.719486	1.57246	-0.493936	0.803129	-0.369028	0.653333	3.08	-0.512195	0.725254	0.0588854	-0.492669	0.481375	-2.1971	2.70632	8.53101	-0.2625	-0.843691	7.25926	-4.29474	-0.490613	-0.311111
Pep155	aa 456-470	TAVGRTAGWVIPMGL	-1.53425	-2.12179	-0.0597015	-1.20988	-1.47656	-2.44444	-0.088189	1.16148	0.359743	0.557971	-0.061742	-0.219035	0.553542	0.28	2.52	1.92073	0.673451	-0.294427	-0.164223	5.45559	0.366184	1.45725	0.73123	0.4375	-0.73823	0.972222	-3.87368	-0.841051	-0.388889
Pep156	aa 459-473	GRTAGWVIPMGLIHN	-1.20548	-0.909337	-0.537313	-1.20988	-1.47656	-2.33333	0	2.07407	2.15846	-0.76087	-0.30871	0.584094	1.66063	0.56	4.2	1.83537	0.725254	-0.529968	0.656891	3.20917	0.313872	-0.208178	4.57018	-0.7875	0.105461	0.777778	-3.45263	-0.210263	-0.7
Pep157	aa 462-476	AGWVIPMGLIHNRTG	-0.986301	0.833559	-1.13433	-0.624881	-3.11719	-1	0.264567	0.746667	0.719486	0.963768	0	0.730117	0.092257	0	-0.56	0.853659	0.673451	-0.353312	-0.492669	0.641834	-1.77861	0.208178	0.73123	-0.9625	-0.843691	1.68519	-4.12632	-1.05131	-0.233333
Pep158	aa 465-479	VIPMGLIHNRTGTCN	1.09589	10.23	0.895522	-0.917379	0.164062	4.22222	1.32283	1.74222	2.15846	-0.0507246	-0.061742	2.4824	0.276771	3.08	0.84	0.768293	2.642	-0.471083	-0.656891	-0.962751	2.27557	0.832714	-0.365615	0.2625	0.105461	-0.0648148	-3.03158	-0.490613	0
Pep159	aa 468-482	MGLIHNRTGTCNFDE	-0.328767	-1.7429	-1.61194	-1.44919	-2.02344	-0.777778	-0.264567	-0.912593	-1.55889	-1.87681	-0.802646	-0.292047	0.092257	-0.746667	-3.08	0.341463	-0.414431	-0.294427	-1.64223	1.9255	4.26343	-1.87361	-2.74211	-1.1375	1.371	-1.68519	-3.62105	-1.54193	0.233333
Pep160	aa 471-485	IHNRTGTCNFDEYFS	-0.547945	-1.36401	-1.13433	-1.28965	-2.57031	-1.22222	-0.088189	-1.5763	-1.79872	-2.07971	-0.123484	-1.02216	-1.01483	0	-2.52	0.939024	-0.466235	-0.117771	-0.985337	-2.40688	0.078468	-1.04089	1.88901	-1.8375	-1.68738	-2.72222	-3.28421	-0.981227	-0.544444
Pep161	aa 474-488	RTGTCNFDEYFSEGC	-0.328767	15.6861	-0.537313	-0.465337	1.91406	3.33333	0.793701	1.07852	0.239829	-1.06522	0	4.3807	0.369028	3.36	3.92	12.6341	7.45976	0.588854	11.3314	-0.481375	12.3456	-0.624535	-0.853101	0.6125	20.7759	-1.2963	-1.76842	2.31289	-0.155556
Pep162	aa 477-491	TCNFDEYFSEGCAPG	-0.657534	14.4736	0.537313	-0.279202	-0.601563	-0.222222	0.793701	1.07852	1.91863	-0.65942	0.61742	1.60626	0.461285	2.42667	2.8	0.597561	1.76133	-0.294427	0.0821114	-0.962751	2.35404	2.28996	0.487486	0.7875	4.42938	0.259259	-2.35789	-0.28035	0.155556
Pep163	aa 480-494	FDEYFSEGCAPGSPP	0.767123	14.0189	0.0597015	0.412156	-1.03906	0	0.705512	3.65037	2.39829	0.152174	1.11136	3.7236	1.19934	2.05333	4.2	0.768293	0.207216	-0.529968	0.57478	3.69054	-0.575432	4.99628	7.06855	0.9625	2.742	8.03704	-2.18947	0.420526	0.0777778
Pep164	aa 483-497	YFSEGCAPGSPPNSR	-0.219178	1.28823	0.41791	0.5717	-1.25781	-0.555556	0.970079	1.32741	3.71734	1.36957	0.679162	4.3807	1.47611	0.84	5.32	0.981707	-0.207216	-0.294427	0.739003	3.53009	0.183092	5.829	1.52339	2.1875	1.58192	5.31481	-1.17895	-0.210263	-0.0777778
Pep165	aa 486-500	EGCAPGSPPNSRLCQ	-0.438356	2.04601	0.179104	0.279202	0.710937	4.66667	1.23465	1.82519	2.27837	0.253623	0.185226	1.82529	1.2916	0.186667	10.92	0.896341	2.22757	-0.824395	-0.492669	2.72779	1.22933	4.57993	1.34059	-0.4375	1.371	0.583333	5.47368	-0.770964	-0.311111
Pep166	aa 489-503	APGSPPNSRLCQLCQ	1.20548	4.16779	-0.179104	0.917379	-1.80469	3.33333	0.352756	2.98667	1.31906	0.76087	2.03749	2.40939	0.553542	0.56	-0.28	0.896341	3.31545	-0.353312	-0.57478	1.28367	2.56329	3.53903	0.73123	-0.6125	0.949153	-0.777778	5.55789	-0.770964	-0.155556
Pep167	aa 492-506	SPPNSRLCQLCQGSG	-0.767123	1.97023	-0.895522	0.438746	-1.25781	10.2222	1.05827	2.57185	0.719486	0.456522	2.40794	1.60626	1.2916	0.746667	1.96	0.128049	3.21184	-0.647739	0.492669	0.802292	-0.209248	2.28996	0.304679	0.9625	0.843691	0.648148	-2.52632	-0.420526	0.0777778
Pep168	aa 495-509	NSRLCQLCQGSGGIP	-0.986301	-0.682003	0.895522	0.358974	-1.14844	0.888889	0.529134	6.0563	2.27837	0.557971	0.555678	2.99348	2.67545	1.21333	6.44	0	2.48659	-0.117771	0.410557	0	-1.33396	4.16357	9.81066	0.0875	1.371	8.87963	-3.03158	0.0700876	-0.155556
Pep169	aa 498-512	LCQLCQGSGGIPPEK	-2.41096	-3.03112	-1.73134	-0.0664767	-2.67969	0	-0.440945	-1.07852	0.479657	-0.0507246	-0.185226	-0.657106	1.47611	-1.02667	-0.84	-0.682927	0.103608	-0.824395	-0.492669	0.962751	-2.14479	1.87361	-2.01088	-2.7125	-0.105461	5.76852	-4.37895	-2.52315	0
Pep170	aa 501-515	LCQGSGGIPPEKCVA	-1.31507	-2.12179	0.179104	-0.146249	-1.47656	-0.111111	-0.088189	-0.414815	0.8394	-0.76087	0.185226	0.657106	1.19934	-0.746667	0.56	-0.72561	-0.0518039	-0.824395	-0.0821114	-0.481375	0.601588	0.624535	-2.13275	-2.3625	-0.73823	1.94444	-3.78947	-1.89237	-0.155556
Pep171	aa 504-518	GSGGIPPEKCVASSH	-2.41096	-3.33424	-0.776119	0.5717	-1.80469	-0.333333	-0.264567	-0.912593	0.719486	-1.06522	0.30871	0.292047	1.56837	-0.84	0.28	-0.512195	0	0.176656	-0.246334	4.49284	0.680056	1.24907	-1.88901	-1.1375	-0.421846	2.65741	-4.04211	-1.6821	-0.233333
Pep172	aa 507-521	GIPPEKCVASSHEKY	-1.75342	-3.56157	-1.37313	0.039886	-2.02344	-2.88889	-0.352756	-1.90815	0.719486	-1.26812	0.802646	-0.365059	1.56837	-0.56	-2.8	-0.341463	-0.93247	0.294427	-0.164223	4.6533	-1.85708	2.70632	-1.7062	-3.5875	-0.421846	-0.972222	-4.12632	-2.38298	-0.544444
Pep173	aa 510-524	PEKCVASSHEKYFGY	-2.41096	-2.95535	0.895522	0.0132953	0.929687	-3.44444	-0.88189	-1.07852	0.119914	-0.152174	0.185226	-0.292047	0.553542	-0.933333	-1.68	0.682927	-1.08788	0.471083	-0.739003	1.12321	-1.41242	-1.45725	1.34059	-2.8875	-0.632768	-2.13889	-3.28421	-2.45307	-0.311111
Pep174	aa 513-527	CVASSHEKYFGYTGA	-2.41096	-1.21245	-1.25373	0.305793	-0.929688	-2.33333	-0.88189	-1.07852	-0.239829	-0.557971	0.30871	-0.292047	0.184514	-0.84	0.28	-0.213415	-0.673451	-0.235542	-0.164223	3.20917	-0.418496	-1.04089	1.88901	-2.3625	0.949153	-0.907407	-3.2	-2.10263	0.388889
Pep175	aa 516-530	SSHEKYFGYTGALRC	0.657534	14.7767	1.13433	0.678063	1.14844	-0.666667	0.352756	3.40148	1.91863	0.65942	0.555678	2.92047	0.553542	4.29333	3.08	6.27439	6.32007	0.824395	9.60704	1.60458	11.4825	1.45725	-0.121872	-0.2625	13.4991	-1.36111	-2.10526	0.841051	0.855556
Pep176	aa 519-533	EKYFGYTGALRCLVE	-2.19178	-2.95535	-0.298507	-0.17284	-1.47656	3.33333	-0.970079	-0.082963	-0.959315	-0.0507246	-0.30871	-1.09518	0	1.30667	-2.8	0.682927	0.621647	0.117771	-0.821114	5.93696	0.444652	-1.87361	-2.3765	-1.8375	4.53484	-1.23148	-3.78947	-2.8035	0.388889
Pep177	aa 522-536	FGYTGALRCLVEKGD	-2.08219	-4.47091	-0.298507	3.07123	-2.57031	-2.33333	-1.05827	-1.49333	-0.719486	-1.77536	2.40794	-0.949153	0	-1.02667	-2.8	-0.170732	-0.93247	0.176656	-1.72434	0.160458	2.22326	-2.28996	-2.49837	-3.4125	0.949153	-2.26852	-4.54737	-3.01377	0.233333
Pep178	aa 525-539	TGALRCLVEKGDVAF	-1.86301	-4.39513	-0.656716	0.0132953	-0.710938	-3.44444	-0.617323	-1.24444	-0.719486	-0.65942	2.28445	-0.43807	0.369028	-0.933333	-1.68	-0.170732	-1.24329	-0.529968	-0.821114	0.962751	0	-2.28996	-1.46246	-2.8875	-1.47646	-1.55556	-3.53684	-2.94368	0.0777778
Pep179	aa 528-542	LRCLVEKGDVAFIQH	-1.42466	-4.01624	-0.776119	-0.17284	-1.36719	-3.66667	-1.05827	-1.41037	-0.359743	0.65942	1.35832	-0.511082	-0.276771	-1.02667	-0.28	-0.469512	-0.880666	-0.529968	-1.64223	0.481375	-0.183092	-2.49814	-1.52339	-2.7125	-1.79284	-2.07407	-3.62105	-2.45307	-0.311111
Pep180	aa 531-545	LVEKGDVAFIQHSTV	-0.876712	-4.62246	-1.73134	0.0132953	-3.22656	-4.11111	-1.05827	-0.995556	-2.5182	-1.36957	0.30871	-2.11734	-0.553542	-1.49333	-1.96	-0.29878	-1.2951	-0.176656	-2.21701	-0.802292	-2.53713	-2.9145	-2.62024	-3.9375	-1.371	-1.16667	-4.88421	-2.94368	-0.233333
Pep181	aa 534-548	KGDVAFIQHSTVEEN	-1.9726	-4.69824	-2.32836	-0.146249	-4.32031	-3.33333	-0.793701	-2.07407	-2.75803	-1.57246	0.432194	-0.949153	0.645799	-1.58667	-2.8	-1.10976	-1.08788	-1.23659	-1.88856	-1.44413	-3.21719	-3.95539	-2.80305	-3.0625	1.89831	-1.62037	-4.8	-3.29412	-0.466667
Pep182	aa 537-551	VAFIQHSTVEENTGG	-0.876712	-4.24357	-1.13433	0.784425	-3.22656	-1.88889	-0.440945	-1.49333	-2.75803	-1.26812	0.246968	-1.82529	0.553542	-0.933333	-0.28	-0.896341	-0.259019	-0.588854	-0.739003	-0.802292	-2.69407	-1.24907	-2.01088	-2.5375	0.316384	-0.972222	-4.12632	-2.45307	-0.311111
Pep183	aa 540-554	IQHSTVEENTGGKNK	-3.06849	-5.07713	-3.28358	-0.837607	-4.32031	-3.77778	-0.088189	-3.73333	-4.07709	-2.28261	0.802646	-1.02216	-0.645799	-1.68	-3.92	-1.40854	-1.03608	-1.17771	-0.903226	-3.04871	-3.24334	-4.37175	-3.96083	-3.5875	-1.68738	-2.78704	-5.22105	-4.20526	-0.311111
Pep184	aa 543-557	STVEENTGGKNKADW	-2.08219	-4.01624	-1.85075	0.438746	-3.11719	-2.22222	-0.088189	-2.15704	-2.15846	0.355072	4.63065	-0.949153	1.84514	-0.28	-1.4	-1.10976	-0.569843	-0.0588854	-0.656891	2.24642	-1.98786	0.416357	-2.31556	-2.0125	-1.05461	-1.81481	-3.28421	-1.75219	0.155556
Pep185	aa 546-560	EENTGGKNKADWAKN	-2.19178	-4.24357	-0.41791	-0.279202	-2.67969	-2.77778	-1.5874	1.82519	-2.75803	0.152174	-0.432194	-0.803129	-0.184514	-0.933333	-1.96	-1.53659	-0.621647	-0.0588854	-1.06745	0	-1.43858	-5.829	-2.25462	-2.3625	-0.843691	-2.13889	-1.01053	-3.22403	-0.466667
Pep186	aa 549-563	TGGKNKADWAKNLQM	-1.31507	-3.48579	-1.01493	0.19943	-2.46094	-2.55556	0.264567	-1.65926	-1.55889	-0.456522	1.914	0	0.369028	0	4.76	4.43902	0.621647	0.294427	-0.821114	-0.962751	0.418496	-3.53903	-1.15778	-1.1375	-0.632768	-1.16667	-3.87368	-1.61202	-0.233333
Pep187	aa 552-566	KNKADWAKNLQMDDF	2.08219	-3.63735	-1.73134	0.917379	-2.13281	-2.77778	0.529134	-1.99111	-2.03854	-1.16667	0.92613	-2.11734	-0.092257	-0.653333	-1.68	8.06707	0.673451	-0.883281	-1.56012	-0.802292	3.58337	-3.12268	-2.01088	-0.9625	-2.00377	-2.46296	-2.52632	-1.26158	-0.0777778
Pep188	aa 555-569	ADWAKNLQMDDFELL	2.63014	-4.39513	-1.85075	0.19943	7.82031	-2.22222	1.41102	-2.40593	-2.75803	-1.57246	-0.246968	-1.60626	-0.369028	-0.56	-2.8	6.31707	-0.103608	-0.706625	-0.985337	0.160458	0.104624	-1.66543	-2.43743	-1.6625	-2.00377	-2.39815	-3.28421	-1.75219	-0.0777778
Pep189	aa 558-572	AKNLQMDDFELLCTD	0.547945	-2.65223	-0.537313	0.5717	3.88281	15.2222	0.088189	-1.24444	-1.07923	-0.65942	0.061742	-0.876141	-0.553542	-0.28	-2.8	2.81707	-0.259019	-0.471083	0.903226	0.802292	3.60953	-1.24907	-3.04679	-0.6125	-1.89831	-1.94444	-3.03158	-1.19149	-0.233333
Pep190	aa 561-575	LQMDDFELLCTDGRR	0.109589	-2.4249	0.41791	0.412156	-2.13281	-1.88889	1.23465	-0.663704	0.479657	-0.253623	0.30871	0.876141	0.092257	-0.466667	0.28	0.29878	-0.0518039	0.471083	0.164223	1.28367	2.87716	2.49814	-1.03591	3.2375	0.843691	-1.10185	-0.926316	0.630788	0.233333
Pep191	aa 564-578	DDFELLCTDGRRANV	2.73973	-3.7889	-0.0597015	0.252612	-2.24219	-1.88889	0.088189	-0.580741	-0.719486	0.456522	-0.185226	0.511082	0.369028	-1.02667	-1.12	-1.32317	0.621647	-0.176656	0.164223	0.962751	-0.967772	1.24907	-1.52339	-1.6625	1.26554	-1.16667	-2.86316	0.350438	-0.0777778
Pep192	aa 567-581	ELLCTDGRRANVMDY	1.31507	-2.34912	0.776119	0.997151	-1.36719	-1.22222	0	1.41037	0.719486	0.862319	0.802646	0.876141	1.38386	-0.0933333	0.84	5.37805	0.103608	-0.0588854	-0.821114	1.9255	7.79449	1.04089	-0.304679	3.4125	0.73823	-1.42593	3.03158	-0.490613	0.311111
Pep193	aa 570-584	CTDGRRANVMDYREC	1.53425	13.7158	2.20896	0.704653	0.0546875	2.22222	0.88189	1.99111	1.91863	-0.253623	0.370452	1.60626	2.12191	7.74667	-0.56	7.29878	6.37188	0.353312	4.59824	4.01146	10.3578	1.66543	-1.58433	1.4875	8.33145	-1.49074	-0.336842	1.54193	0.388889
Pep194	aa 573-587	GRRANVMDYRECNLA	0.657534	0	0.537313	0.438746	-0.820312	-1.44444	-0.529134	0.746667	0.8394	0.152174	1.04961	1.46023	1.19934	0.373333	0.56	0.170732	1.08788	0.0588854	-0.328446	1.76504	3.19103	2.49814	0.853101	0.2625	-0.316384	-0.907407	-2.35789	0.210263	0.466667
Pep195	aa 576-590	ANVMDYRECNLAEVP	4.93151	-0.530447	0.41791	1.50237	-1.36719	-1.11111	-0.440945	2.32296	1.6788	0.557971	1.04961	1.2412	0.184514	0.0933333	1.96	-0.72561	-0.777058	0.529968	0.164223	1.28367	0.967772	5.829	8.3482	0.0875	-0.632768	1.94444	-2.69474	-0.210263	0
Pep196	aa 579-593	MDYRECNLAEVPTHA	-0.438356	-2.27334	0.656716	0.491928	-1.47656	-2.44444	-0.617323	0.82963	0.239829	0.0507246	2.22271	0.365059	-0.553542	0.186667	0.56	-0.896341	-1.13969	0.76551	-0.410557	0.481375	1.04624	1.45725	-0.609358	3.5875	-1.05461	4.47222	-3.03158	-0.420526	0
Pep197	aa 582-596	RECNLAEVPTHAVVV	-1.9726	-3.1069	1.13433	0.279202	-2.24219	-2.77778	-0.264567	1.41037	-0.479657	-0.253623	1.60529	-0.730117	-0.92257	-1.58667	-0.28	-1.32317	-1.50231	-0.706625	-0.164223	0.481375	-1.85708	-0.624535	-2.74211	-1.8375	1.58192	4.60185	-3.03158	-1.26158	0.0777778
Pep198	aa 585-599	NLAEVPTHAVVVRPE	-2.63014	-3.63735	-1.73134	0.119658	-2.13281	-0.666667	1.67559	-1.32741	-2.5182	-0.456522	0.185226	-0.876141	-0.553542	-1.4	0.84	-1.53659	-1.81314	-0.176656	-1.14956	2.72779	-2.04017	-1.87361	-3.53428	-1.4875	4.32392	2.2037	-3.53684	-1.61202	0.311111
Pep199	aa 588-602	EVPTHAVVVRPEKAN	-2.41096	-2.50068	-1.73134	0.438746	-0.710938	-3.22222	-1.23465	0.746667	-2.27837	-0.65942	1.48181	2.04433	-0.738056	-0.84	-2.52	-1.75	-1.81314	-0.942166	-1.97067	0.320917	-1.49089	-2.28996	-2.92492	-3.4125	-1.58192	0.518519	3.2	-2.2428	0.466667
Pep200	aa 591-605	THAVVVRPEKANKIR	-1.86301	-2.72801	-1.97015	-0.17284	-3.00781	-3.66667	-1.41102	-2.24	-2.15846	-1.87681	0.30871	-2.11734	-0.092257	-0.746667	-3.36	-1.79268	-2.07216	-1.17771	-1.64223	-0.320917	-1.93554	-2.49814	-3.71708	-4.4625	-2.742	-2.07407	-4.54737	-2.03254	0.777778
Pep201	aa 594-608	VVVRPEKANKIRDLL	-2.19178	-3.25846	-1.37313	-0.252612	-3.00781	-2.88889	-1.49921	-2.24	-1.91863	-1.67391	-0.432194	-2.33638	1.10708	-0.186667	-1.4	-1.4939	-1.60592	-1.11882	-1.97067	-1.44413	-2.90332	-2.70632	-3.53428	-3.0625	-2.21469	-1.62037	-4.29474	-1.54193	0.466667
Pep202	aa 597-611	RPEKANKIRDLLERQ	0	-2.57645	-0.179104	0.039886	-2.13281	-2.44444	-1.14646	-0.165926	-1.79872	-0.253623	-0.61742	-1.31421	-0.645799	0.56	-0.56	-0.554878	-0.207216	-0.412198	-0.985337	1.12321	-1.49089	1.24907	-0.487486	-2.0125	-0.949153	-1.55556	-0.757895	-0.210263	0.777778
Pep203	aa 600-614	KANKIRDLLERQEKR	-2.30137	-3.25846	-1.01493	-0.19943	-2.13281	-2.22222	-1.32283	-0.331852	-2.27837	-1.06522	-0.246968	-1.46023	-1.56837	0.186667	-0.56	-0.640244	-0.93247	-0.706625	0.164223	1.60458	-1.64783	-0.208178	-2.62024	-3.0625	-1.371	-1.36111	-3.70526	-0.911139	0.466667
Pep204	aa 603-617	KIRDLLERQEKRFGV	-1.31507	-3.33424	-0.656716	-0.039886	-3.11719	-2.22222	-0.88189	1.41037	-1.31906	-0.355072	0.123484	-0.876141	-1.47611	0.186667	0.84	-0.640244	-0.207216	-0.706625	-0.492669	0.962751	-2.58944	-1.04089	-1.94995	-2.8875	-0.73823	1.42593	-4.04211	-0.28035	0.388889
Pep205	aa 606-620	DLLERQEKRFGVNGS	-1.31507	-2.50068	-0.298507	0.252612	-2.46094	1.66667	-0.529134	0.746667	-1.19914	-0.76087	0.493936	-1.38722	-0.830313	-0.373333	0.84	-0.810976	-0.466235	-1.11882	-1.23167	-0.481375	-2.82485	-1.45725	1.03591	-1.4875	-0.843691	0	-3.28421	-0.0700876	0.311111
Pep206	aa 609-623	ERQEKRFGVNGSEKS	-1.75342	-4.01624	-1.37313	0.0930674	-3.00781	-2.11111	-1.14646	-0.331852	-0.599572	-1.06522	0.061742	-1.53325	-1.66063	-0.373333	-0.56	-1.45122	-1.24329	-0.883281	-1.31378	-1.28367	-3.32181	-2.70632	-2.5593	-3.4125	-1.26554	-1.36111	-4.29474	-1.96245	0.777778
Pep207	aa 612-626	EKRFGVNGSEKSKFM	-2.41096	-3.7889	-0.895522	-0.0664767	-2.57031	-2.33333	-0.352756	-0.912593	-1.6788	-0.355072	0.123484	-0.43807	-0.830313	-0.186667	2.8	2.9878	-0.673451	-0.471083	-1.31378	-1.44413	-2.01401	-1.66543	-2.19369	-2.8875	-1.47646	-1.62037	-3.70526	-1.47184	0.466667
Pep208	aa 615-629	FGVNGSEKSKFMMFE	-2.73973	-2.34912	-2.08955	0.0132953	-3.00781	-1.44444	-0.793701	-1.90815	-2.5182	-0.557971	-0.061742	-0.511082	-1.10708	-0.746667	1.12	7.59756	-0.880666	-0.76551	-1.14956	0.802292	0.496964	-1.45725	-1.94995	-2.0125	4.74576	0.194444	-3.45263	-0.911139	0.933333
Pep209	aa 618-632	NGSEKSKFMMFESQN	0.109589	-2.34912	-0.41791	-0.279202	-0.929688	-1.55556	0.440945	0.663704	-1.6788	-0.65942	-2.22271	-2.92047	-1.47611	1.12	0.56	0.810976	-0.673451	-0.824395	-0.246334	-0.802292	0.078468	1.24907	0.548422	0.6125	-0.210923	-1.68519	-2.77895	-0.490613	-0.7
Pep210	aa 621-635	EKSKFMMFESQNKDL	-2.73973	-3.56157	-1.61194	-1.05033	-2.46094	-3.55556	-1.23465	0.331852	-0.479657	-1.77536	-2.46968	-2.40939	-2.5832	-0.466667	-2.24	-0.512195	-0.880666	-0.76551	-1.80645	-1.9255	-1.77861	-1.87361	-3.59521	-3.4125	-2.95292	-2.52778	-4.21053	-1.82228	-0.622222
Pep211	aa 624-638	KFMMFESQNKDLLFK	-2.9589	-4.24357	-2.44776	-1.07692	-3.22656	-4	-1.41102	-2.65481	-2.39829	-0.963768	-2.22271	-2.11734	-2.12191	-0.933333	-2.52	-1.36585	-0.777058	-0.824395	-2.46334	-2.88825	-1.70014	-2.28996	-3.65615	-4.2875	-1.68738	-2.26852	-4.88421	-1.6821	-0.622222
Pep212	aa 627-641	MFESQNKDLLFKDLT	-2.84932	-3.94046	-2.56716	-1.60874	-2.89844	-3.11111	-0.440945	-1.90815	-3.71734	-2.68841	-2.59316	-2.77445	-2.85997	-0.746667	-2.8	-1.36585	-1.13969	-0.942166	-1.72434	-3.851	-2.98178	-3.33086	-2.07182	-3.5875	-3.05838	-2.2037	-4.54737	-1.26158	-0.233333
Pep213	aa 630-644	SQNKDLLFKDLTKCL	-2.9589	-3.1069	-2.32836	-1.63533	-0.273438	-0.888889	-0.352756	-1.16148	-1.19914	-0.0507246	-2.16097	-1.46023	-1.38386	-0.466667	-3.36	-0.341463	1.70953	-0.824395	-1.97067	-2.88825	-0.549276	-1.66543	-3.2296	-3.7625	-2.10923	-2.39815	-4.96842	-2.10263	-0.466667
Pep214	aa 633-647	KDLLFKDLTKCLFKV	-3.94521	-3.86468	-2.80597	-1.4226	-4.10156	-3.55556	-0.264567	-0.995556	-1.6788	-1.87681	-1.79052	-1.89831	-2.12191	-1.12	-3.36	-1.28049	-1.3469	-1.29548	-1.72434	-4.97421	-2.6156	-2.9145	-3.4124	-4.4625	-2.10923	-2.46296	-4.54737	-2.87359	-0.544444
Pep215	aa 636-650	LFKDLTKCLFKVREG	-1.64384	-2.87957	-2.68657	-1.55556	-2.78906	-3.11111	-0.264567	-1.24444	-1.55889	-1.87681	0.061742	-1.2412	-0.553542	-0.746667	1.68	-1.10976	-0.725254	-1.00105	-1.39589	-1.44413	-2.35404	0.208178	-2.92492	-3.2375	4.6403	-0.712963	-4.29474	-1.75219	-0.311111
Pep216	aa 639-653	DLTKCLFKVREGTTY	-1.53425	-2.4249	-0.656716	-1.55556	-0.820312	-3	-0.176378	-0.746667	-0.479657	-1.36957	-1.1731	0.365059	-2.12191	-0.56	10.64	0.170732	0.93247	-0.647739	-0.821114	-0.320917	-1.56936	0.416357	-1.34059	-2.7125	-0.210923	-0.972222	-3.53684	-1.40175	-0.311111
Pep217	aa 642-656	KCLFKVREGTTYKEF	-3.39726	-3.7889	0.776119	-1.55556	-2.89844	-3.88889	-1.05827	-1.90815	-0.959315	-1.87681	-1.35832	-1.31421	-1.2916	-0.933333	-1.4	-1.06707	-0.259019	-0.588854	-2.05279	-2.40688	-2.69407	-0.832714	-2.92492	-3.2375	0.210923	-1.55556	-4.37895	-2.45307	-0.388889
Pep218	aa 645-659	FKVREGTTYKEFLGD	-3.06849	-2.95535	-1.25373	0.465337	-2.89844	-2.44444	-0.705512	-1.74222	-3.23769	-1.47101	-2.03749	-2.55541	-1.66063	-0.186667	-1.96	1.2378	-0.673451	-0.412198	-1.23167	1.28367	0.39234	-2.28996	-2.5593	-3.2375	-1.371	-2.33333	-4.8	-1.96245	-0.0777778
Pep219	aa 648-662	REGTTYKEFLGDKFY	-2.9589	-3.41001	-0.895522	-1.4226	-1.25781	-3	0.088189	-0.746667	-1.43897	-0.963768	-1.11136	-1.31421	-0.738056	0.84	-0.84	-0.128049	-0.777058	0.588854	-0.164223	-0.481375	-2.09248	-2.08178	-1.21872	-2.7125	-2.00377	-2.46296	-3.78947	-2.2428	-0.233333
Pep220	aa 651-665	TTYKEFLGDKFYTVI	-1.9726	-4.09202	-1.85075	-1.44919	-2.67969	-3.22222	-0.793701	4.48	-2.39829	-1.16667	-1.79052	-1.53325	-1.10708	-0.186667	-2.8	-0.213415	0.103608	-0.412198	-0.57478	-1.60458	-2.48482	-3.74721	-2.07182	-3.0625	-2.32015	-2.07407	-4.54737	-2.17272	-0.155556
Pep221	aa 654-668	KEFLGDKFYTVISSL	-3.39726	-1.97023	-2.44776	-1.23647	-3.11719	-3.66667	-1.49921	-1.5763	-2.15846	-2.28261	-1.42007	-2.33638	-1.75288	-0.653333	-2.24	-0.256098	-0.828862	-0.529968	-0.985337	-2.24642	-1.88323	-3.53903	-2.3765	-3.7625	-2.53107	-1.75	-4.54737	-2.03254	-0.311111
Pep222	aa 657-671	LGDKFYTVISSLKTC	-1.75342	14.7009	-0.895522	-1.31624	-0.492188	-1.88889	-0.176378	2.07407	1.43897	-1.77536	-0.370452	2.11734	-0.092257	12.6	0.28	6.44512	6.6309	-4.08599e-17	14.6158	-2.56734	12.2149	1.04089	-1.64527	-2.8875	1.89831	-1.68519	-4.12632	0.490613	-0.155556
Pep223	aa 660-674	KFYTVISSLKTCNPS	-1.64384	13.7916	-0.179104	-1.23647	-2.35156	-1.22222	-0.088189	-0.248889	0.8394	-1.57246	0	0.949153	-0.645799	8.02667	-2.24	-0.256098	0.414431	0.0588854	-0.164223	-2.08596	-0.627744	0	-2.19369	-2.1875	-1.371	1.42593	-4.63158	-1.96245	-0.388889
Pep224	aa 663-677	TVISSLKTCNPSDIL	-0.219178	4.31935	-0.537313	-0.864198	-1.69531	-2.11111	0.529134	-0.663704	0.239829	-1.47101	1.29658	0.584094	-0.645799	1.4	-1.4	1.2378	0.362627	-1.00105	-0.492669	-1.44413	-0.863148	0	-2.49837	-2.5375	-1.58192	0	-4.21053	-1.33166	-0.155556
Pep225	aa 666-680	SSLKTCNPSDILQMC	0.657534	18.2625	1.25373	0.0664767	0.601562	-0.111111	0.88189	2.9037	2.15846	-0.65942	0.555678	3.35854	0.461285	9.8	3.64	9.13415	6.37188	0.353312	7.1437	0.802292	9.59925	1.04089	-0.365615	2.8875	5.69492	-1.10185	2.77895	1.47184	-0.0777778
Pep226	aa 669-683	KTCNPSDILQMCSFL	-0.986301	0.909337	0.41791	-0.0664767	-1.69531	-3	0	1.32741	1.79872	-0.963768	0.370452	1.60626	-0.184514	0.0933333	-1.12	2.56098	1.55412	1.70768	-0.903226	-3.53009	0.052312	-0.208178	-2.01088	-1.3125	-1.16008	-1.62037	-2.94737	-1.40175	0
Pep227	aa 672-686	NPSDILQMCSFLEGK	-2.30137	-2.87957	0.179104	-0.358974	-2.24219	-1.22222	1.05827	-0.497778	0.719486	-1.16667	-0.30871	-0.0730117	-0.092257	-0.466667	-0.84	1.28049	0.518039	0.412198	0.246334	-1.9255	-1.59552	0	-3.04679	-2.5375	0.632768	-2.46296	-4.21053	-2.38298	0.466667
Pep228	aa 675-686	DILQMCSFLEGKGSG	-2.30137	-3.03112	-0.179104	-0.0664767	-1.03906	0.333333	-0.264567	0.497778	0.959315	-0.456522	1.04961	0	1.9374	-0.746667	-0.28	1.19512	-0.259019	-0.529968	-0.903226	1.28367	-1.77861	-0.624535	-2.01088	-1.8375	0.527307	-1.2963	-4.29474	-1.75219	0
Pep229	aa 678-686	QMCSFLEGKGSGSGS	-2.30137	-1.43978	1.01493	0.412156	-0.929688	3.77778	0.793701	0.746667	1.55889	-0.253623	2.53142	-0.146023	1.9374	0	2.52	1.2378	-0.259019	0.0588854	1.23167	2.72779	-2.06632	0.832714	-0.243743	-0.7875	0.73823	1.10185	-3.53684	-1.47184	0.311111
Pep230	aa 681-686	MCSFLEGKGSGSGSG	-1.64384	-1.13667	0.656716	0.19943	-2.13281	1.11111	1.05827	-0.082963	1.43897	0.0507246	1.29658	0.730117	2.85997	0.0933333	2.52	0.426829	-0.362627	-0.0588854	0.57478	1.28367	-2.1971	2.28996	-0.609358	-0.7875	0.316384	1.23148	-3.03158	-1.47184	0.388889

## Sheet: IgE epitopes
IgE epitopes z-score ≥ 3.0
Patient No.	Allergen	ConsensusSequence	SequenceLength	StartPos	EndPos	z-score pep1	z-score pep2	z-score pep3	mean z-score		sum z-score	min z-score	max z-scores
Linear IgE epitopes Gal d 1
T5	Gal d1	AEVDCSRFPNA	11	1	11	3.3	3.1		3.2		6.4	3.1	3.3
T14	Gal d1	AEVDCSRFPNA	11	1	11	4.3	3		3.65		7.3	3	4.3
T2	Gal d1	SRFPNATDKEGK	12	6	17	7.1	6.2		6.65		13.3	6.2	7.1
T2	Gal d1	CGTDGVTYTNDC	12	30	41	12	7.5		9.75		19.5	7.5	12
A1	Gal d1	CGTDGVTYTNDC	12	30	41	6.8	4.7		5.75		11.5	4.7	6.8
A2	Gal d1	CGTDGVTYTNDC	12	30	41	6.9	3.9		5.4		10.8	3.9	6.9
A10	Gal d1	CGTDGVTYTNDC	12	30	41	5.9	3.1		4.5		9	3.1	5.9
A6	Gal d1	DGVTYTNDC	9	33	41	19.4	17.4	4.6	13.8		41.4	4.6	19.4
A13	Gal d1	LLCAYSIEF	9	42	50	9.6	4.7	9.1	7.8		23.4	4.7	9.6
T2	Gal d1	NDCLLCAYSIEF	12	39	50	6.9	9.7		5.53333		16.6	6.9	9.7
T7	Gal d1	AYSIEFGTNISK	12	45	56	29.3	15.6		22.45		44.9	15.6	29.3
T9	Gal d1	AYSIEFGTNISK	12	45	56	16.8	17.5		17.15		34.3	16.8	17.5
A1	Gal d1	AYSIEFGTNISK	12	45	56	29.1	23		26.05		52.1	23	29.1
A7	Gal d1	AYSIEFGTNISK	12	45	56	18.8	13.9		16.35		32.7	13.9	18.8
A12	Gal d1	AYSIEFGTNISK	12	45	56	7	3.2		5.1		10.2	3.2	7
T4	Gal d1	IEFGTNISK	9	48	56	16	11.2	3.6	10.2667		30.8	3.6	16
A5	Gal d1	IEFGTNISK	9	48	56	24.8	24.8	6.1	18.5667		55.7	6.1	24.8
A11	Gal d1	IEFGTNISK	9	48	56	53.1	33.4	9.8	32.1		96.3	9.8	53.1
T2	Gal d1	(AYS)IEFGTNISK		45/48	56	56.7	60.1	29.1	48.6333		145.9	29.1	60.1
T6	Gal d1	EHDGECKETVPM	12	57	68	3.1	3.3		3.2		6.4	3.1	3.3
A6	Gal d1	GECKETVPM	9	60	68	5.1	5.1	4.2	4.8		14.4	4.2	5.1
A2	Gal d1	MVLCNRAFNPVC	12	84	95	6.1	5		5.55		11.1	5	6.1
A4	Gal d1	MVLCNRAFNPVC	12	84	95	12.1	11.3		11.7		23.4	11.3	12.1
A10	Gal d1	MVLCNRAFNPVC	12	84	95	4.5	12.8		8.65		17.3	4.5	12.8
A6	Gal d1	CNRAFNPVC	9	87	95	12.4	12.4	4.4	9.73333		29.2	4.4	12.4
T2	Gal d1	ECLLCAHKV	9	105	113	12.3	9	11.8	11.0333		33.1	9	12.3
T2	Gal d1	AAVSVDCSEYPK	12	132	143	3.9	10.3		7.1		14.2	3.9	10.3
T5	Gal d1	AAVSVDCSEYPK	12	132	143	20.4	4.3		12.35		24.7	4.3	20.4
A10	Gal d1	PDCTAEDRPLCG	12	144	155	3.4	5.5		4.45		8.9	3.4	5.5
T2	Gal d1	KTYGNKCNFCNA	12	159	170	4.4	8.3		6.35		12.7	4.4	8.3
T5	Gal d1	TLTLSHFGK	9	177	185	15.2	13.2	8.4	12.2667		36.8	8.4	15.2
Linear IgE epitopes Gal d 3
A6	Gal d3	APYSGYSGAFHC	12	186	197	19.2	3.7		11.45		22.9	3.7	19.2
A6	Gal d3	DQKDEYELLCLD	12	219	230	4.2	3		3.6		7.2	3	4.2
A8	Gal d3	DSQLYLGFEYYS	12	315	326	3	4.1		3.55		7.1	3	4.1
A10	Gal d3	SMRKDQLTPSPR	12	330	341	3.2	4.5		3.85		7.7	3.2	4.5
A4	Gal d3	GGLVYTAGVCGL	12	396	407	5.9	7.7		6.8		13.6	5.9	7.7
A10	Gal d3	RKDSNVNWNNLK	12	438	449	3.2	14.1		8.65		17.3	3.2	14.1
T2	Gal d3	SNVNWNNLKGKK	12	441	452	14.5	3.2		8.85		17.7	3.2	14.5
T2	Gal d3	FDEYFSEGC	9	480	488	6.8	7.8	6.8	7.13333		21.4	6.8	7.8
A11	Gal d3	LCQLCQGSGGIP	12	498	509	6.7	3.3		5		10	3.3	6.7
A1	Gal d3	ADWAKNLQM	9	555	563	6.8	10.1	6	7.63333		22.9	6	10.1
A1	Gal d3	CTDGRRANVMDY	12	570	581	6.5	7		6.75		13.5	6.5	7
A6	Gal d3	GRRANVMDY	9	573	581	11.3	14.5	3.1	9.63333		28.9	3.1	14.5
A1	Gal d3	FGVNGSEKSKFM	12	615	626	4	10.2		7.1		14.2	4	10.2
T2	Gal d3	KFYTVISSLKTC	12	660	671	7.6	4.4		6		12	4.4	7.6

## Sheet: IgG4 epitopes
IgG4 epitopes z-score ≥ 3.0
Patient No.	ProteinName	ConsensusSequence	SequenceLength	StartPos	EndPos	z-score pep1	z-score pep2	z-score pep3	z-score pep4	mean z-score		sum z-score	min z-score	max z-scores
Linear IgG4 epitopes Gal d 1
T5	Gal d1	AEVDCSRF	9	1	8	9.1	15.4	11.3		11.9333		35.8	9.1	15.4
T14	Gal d1	AEVDCSRF	9	1	8	4.7	9.2	13.8		9.23333		27.7	4.7	13.8
T4	Gal d1	AEVDCSRFPNA	12	1	11	4.1	4.3			4.2		8.4	4.1	4.3
T11	Gal d1	AEVDCSRFPNA	12	1	11	3.5	7.5			5.5		11	3.5	7.5
T14	Gal d1	PNATDKEGKDVL	12	9	20	4.2	7.5			5.85		11.7	4.2	7.5
T5	Gal d1	TDKEGKDVLVCN	12	12	23	16.8	5.1			10.95		21.9	5.1	16.8
T15	Gal d1	DVLVCNKDLRPI	12	18	29	12	4.2			8.1		16.2	4.2	12
T2	Gal d1	VCNKDLRPICGT	12	21	32	13.7	5.3			9.5		19	5.3	13.7
T6	Gal d1	VCNKDLRPICGT	12	21	32	8.8	5			6.9		13.8	5	8.8
A4	Gal d1	VCNKDLRPICGT	12	21	32	10.1	3.1			6.6		13.2	3.1	10.1
A10	Gal d1	VCNKDLRPICGT	12	21	32	13.7	7.7			10.7		21.4	7.7	13.7
A11	Gal d1	KDLRPICGTDGV	12	24	35	3.3	4.2			3.75		7.5	3.3	4.2
T2	Gal d1	CGTDGVTYTNDC	12	30	41	19.2	14.6			16.9		33.8	14.6	19.2
A1	Gal d1	CGTDGVTYTNDC	12	30	41	6.8	5.7			6.25		12.5	5.7	6.8
A2	Gal d1	CGTDGVTYTNDC	12	30	41	8.1	6.6			7.35		14.7	6.6	8.1
A4	Gal d1	CGTDGVTYTNDC	12	30	41	13.6	7.9			10.75		21.5	7.9	13.6
A10	Gal d1	CGTDGVTYTNDC	12	30	41	15.1	11.5			13.3		26.6	11.5	15.1
A6	Gal d1	DGVTYTNDC	9	33	41	13.2	11.2	4.6		9.66667		29	4.6	13.2
T2	Gal d1	NDCLLCAYSIEF	12	39	50	4.9	7.7			6.3		12.6	4.9	7.7
T3	Gal d1	AYSIEFGTNISK	12	45	56	16.5	15.3			15.9		31.8	15.3	16.5
T4	Gal d1	AYSIEFGTNISK	12	45	56	7.2	5.1			6.15		12.3	5.1	7.2
T7	Gal d1	AYSIEFGTNISK	12	45	56	27.3	18.5			22.9		45.8	18.5	27.3
T14	Gal d1	AYSIEFGTNISK	12	45	56	12.5	6.7			9.6		19.2	6.7	12.5
A1	Gal d1	AYSIEFGTNISK	12	45	56	18.1	15.7			16.9		33.8	15.7	18.1
A11	Gal d1	AYSIEFGTNISK	12	45	56	14.6	9.1			11.85		23.7	9.1	14.6
A12	Gal d1	AYSIEFGTNISK	12	45	56	16.7	10.6			13.65		27.3	10.6	16.7
T2	Gal d1	(AYS)IEFGTNISK		45/48	56	48.2	44.4	28.5		40.3667		121.1	28.5	48.2
T9	Gal d1	IEFGTNISK	9	48	56	44.1	41.5	3.2		29.6		88.8	3.2	44.1
A6	Gal d1	IEFGTNISKEHD	12	48	59	3.2	10.8			7		14	3.2	10.8
A5	Gal d1	AYSIEFGTNISK		45	56	41.6	47.5	19.1		36.0667		89.1	41.6	47.5
A5	Gal d1	ISKEHDGECKET		54	65	6.6	6.9	19.1		10.8667		32.6	6.6	19.1
T6	Gal d1	EHDGECKETVPM	12	57	68	3.3	4.6			3.95		7.9	3.3	4.6
A6	Gal d1	GECKETVPM	9	60	68	4.7	4.6	4.4		4.56667		13.7	4.4	4.7
T2	Gal d1	GECKETVPMNCS	12	60	71	8.3	4.2			6.25		12.5	4.2	8.3
A2	Gal d1	MVLCNRAFNPVC	12	84	95	7.1	6.7			6.9		13.8	6.7	7.1
A4	Gal d1	MVLCNRAFNPVC	12	84	95	16.3	16.1			16.2		32.4	16.1	16.3
A13	Gal d1	MVLCNRAFNPVC	12	84	95	3.8	4.6			4.2		8.4	3.8	4.6
T2	Gal d1	CNRAFNPVC	9	87	95	16.9	10.8	4.2		10.6333		31.9	4.2	16.9
A6	Gal d1	CNRAFNPVC	9	87	95	9.7	10	4.9		8.2		24.6	4.9	10
A10	Gal d1	CNRAFNPVC	9	87	95	9.8	25.2	8.5		14.5		43.5	8.5	25.2
T5	Gal d1	CNRAFNPVCGTD	12	87	98	10	13.9			11.95		23.9	10	13.9
T6	Gal d1	CNRAFNPVCGTD	12	87	98	20.2	8			14.1		28.2	8	20.2
T6	Gal d1	GTDGVTYDNECL	3	96	107	3.2	4.4	6.6		4.73333		14.2	3.2	6.6
T2	Gal d1	ECLLCA	6	105	110	9.1	14.1	11.9	14.5	12.4		49.6	9.1	14.5
T3	Gal d1	LCAHKVEQGASV	12	108	119	6.6	11.4			9		18	6.6	11.4
A6	Gal d1	EQGASVDKRHDG	12	114	125	3.2	4.6			3.9		7.8	3.2	4.6
A10	Gal d1	EQGASVDKRHDG	12	114	125	5.9	3.4			4.65		9.3	3.4	5.9
A1	Gal d1	AAVSVDCSEYPK	12	132	143	3.4	3.8			3.6		7.2	3.4	3.8
T3	Gal d1	SVDCSEYPK	9	135	143	12.8	17.9	12.5		14.4		43.2	12.5	17.9
T5	Gal d1	SVDCSEYPK	9	135	143	39.3	13.2	4.4		18.9667		56.9	4.4	39.3
A6	Gal d1	SVDCSEYPKPDC	12	135	146	8.6	3.2			5.9		11.8	3.2	8.6
A10	Gal d1	SVDCSEYPKPDC	12	135	146	7.7	3.7			5.7		11.4	3.7	7.7
T2	Gal d1	PDCTAEDRPLCG	12	144	155	12.4	6.1			9.25		18.5	6.1	12.4
A2	Gal d1	PDCTAEDRPLCG	12	144	155	3.3	3.9			3.6		7.2	3.3	3.9
A4	Gal d1	PDCTAEDRPLCG	12	144	155	7.3	5.3			6.3		12.6	5.3	7.3
A10	Gal d1	PDCTAEDRPLCG	12	144	155	10.8	13			11.9		23.8	10.8	13
T9	Gal d1	DRPLCGSDN	9	150	158	3.1	9.6	11		7.9		23.7	3.1	11
T2	Gal d1	KTYGNKCNFCNA	12	159	170	10.8	14.5			12.65		25.3	10.8	14.5
A10	Gal d1	GNKCNFCNAVVE	12	162	173	6.6	5.1			5.85		11.7	5.1	6.6
A11	Gal d1	CNAVVESNGTLT	12	168	179	3.3	3			3.15		6.3	3	3.3
T3	Gal d1	TLTLSHFGK	9	177	185	14.1	9.7	9.5		11.9		33.3	9.5	14.1
T5	Gal d1	TLTLSHFGK	9	177	185	32.5	32.2	26.1		32.35		90.8	26.1	32.5
Linear IgG4 epitopes Gal d 3
A5	Gal d3	SGSGAPPKSVIR	12	0	8	7.1	3.2			5.15		10.3	3.2	7.1
A5	Gal d3	AGWNIPIGTLLH	12	123	134	3.5	4.3			3.9		7.8	3.5	4.3
A10	Gal d3	IEWEGI	6	138	143	3.8	3.3	3.2	4.7	3.75		15	3.2	4.7
T2	Gal d3	QAVAKFFSASCV	12	150	161	9.7	7.4			8.55		17.1	7.4	9.7
T8	Gal d3	APYSGYSGAFHC	12	186	197	3.6	5.6			4.6		9.2	3.6	5.6
A6	Gal d3	APYSGYSGAFHC	12	186	197	12.8	3.8			8.3		16.6	3.8	12.8
T6	Gal d3	FKDSAIMLKRVP	12	300	311	8.1	3.1			5.6		11.2	3.1	8.1
A5	Gal d3	KDQLTPSPRENR	12	333	344	3.4	4.3			3.85		7.7	3.4	4.3
A10	Gal d3	RWSVVSNGD	9	360	368	10.1	7.9	4.4		7.46667		22.4	4.4	10.1
A5	Gal d3	GEADAVALDGGL	12	387	398	3	4.7			3.85		7.7	3	4.7
A11	Gal d3	VYTAGVCGLVPV	12	390	401	3.6	4.3	11.5		6.46667		19.4	3.6	11.5
A2	Gal d3	GGLVYTAGVCGL	12	396	407	4	3.4			3.7		7.4	3.4	4
A4	Gal d3	GGLVYTAGVCGL	12	396	407	10	9.9			9.95		19.9	9.9	10
A5	Gal d3	GGLVYTAGVCGL	12	396	407	3	4.7	4.5	3.2	3.85		15.4	3	4.7
T2	Gal d3	VYTAGVCGL	9	399	407	5.5	11.6	6.8		7.96667		23.9	5.5	11.6
A10	Gal d3	VYTAGVCGL	9	399	407	5.8	3.3	4		4.36667		13.1	3.3	5.8
T15	Gal d3	VYTAGVCGLVPV	12	399	410	3.6	15.1			9.35		18.7	3.6	15.1
A11	Gal d3	VYTAGVCGLVPV	12	399	410	12.8	3.4	3.3		6.5		19.5	3.3	12.8
A6	Gal d3	AGVCGLVPVMAE	12	402	413	3	8.6			5.8		11.6	3	8.6
A6	Gal d3	MAERYDDESQCS	12	411	422	3	8.6	3.1	3.5	4.55		18.2	3	8.6
T2	Gal d3	SNVNWNNLKGKK	12	441	452	14	7.7			10.85		21.7	7.7	14
A5	Gal d3	GRTAGWVIPMGL	12	459	470	5.5	3.2			4.35		8.7	3.2	5.5
A10	Gal d3	TCNFDEYFSEGC	12	477	488	20.8	4.4			12.6		25.2	4.4	20.8
T2	Gal d3	FDEYFSEGC	9	480	488	15.7	14.5	14		14.7333		44.2	14	15.7
T12	Gal d3	YFSEGCAPGSPP	12	483	494	3.7	4.4			4.05		8.1	3.7	4.4
A5	Gal d3	YFSEGCAPGSPP	12	483	494	3.7	3.5			3.6		7.2	3.5	3.7
A11	Gal d3	YFSEGCAPGSPP	12	483	494	8	5.3			6.65		13.3	5.3	8
T15	Gal d3	EGCAPGSPP	9	486	494	4.2	5.3	10.9		6.8		20.4	4.2	10.9
A7	Gal d3	APGSPP	6	489	494	5	5.8	4.6	3.5	4.725		18.9	3.5	5.8
A12	Gal d3	APGSPPNSRLCQ	12	489	500	5.5	5.6			5.55		11.1	5.5	5.6
T6	Gal d3	SPPNSRLCQ	9	492	500	4.7	3.3	10.2		6.06667		18.2	3.3	10.2
A2	Gal d3	SPPNSRLCQLCQ	12	492	503	3.3	3.2			3.25		6.5	3.2	3.3
A11	Gal d3	LCQLCQGSGGIP	12	498	509	8.9	5.8			7.35		14.7	5.8	8.9
A5	Gal d3	GIPPEKCVASSH	12	507	518	4.5	4.7			4.6		9.2	4.5	4.7
A10	Gal d3	EKYFGYTGALRC	12	519	530	13.5	4.5			9		18	4.5	13.5
A1	Gal d3	ADWAKNLQM	9	555	563	4.4	8.1	6.3		6.26667		18.8	4.4	8.1
T5	Gal d3	AKNLQMDDFELL	12	558	569	7.8	3.9			5.85		11.7	3.9	7.8
A1	Gal d3	CTDGRRANVMDY	12	570	581	5.4	7.3			6.35		12.7	5.4	7.3
A6	Gal d3	GRRANVMDY	9	573	581	7.8	10.4	3.2		7.13333		21.4	3.2	10.4
A11	Gal d3	RECNLAEVPTHA	12	582	593	4.5	4.6			4.55		9.1	4.5	4.6
A1	Gal d3	FGVNGSEKSKFM	12	615	626	3	7.6			5.3		10.6	3	7.6
T14	Gal d3	KFYTVISSLKTC	12	660	671	12.6	8			10.3		20.6	8	12.6
T2	Gal d3	SSLKTC	6	666	671	14.7	13.8	4.3	18.3	12.775		51.1	4.3	18.3
